# Supplementary material for: Comparative Study of Pine Reference Genomes Reveals Transposable Element Interconnected Gene Networks
Source: Genes (Basel). 2020 Oct 16;11(10):1216. doi: 10.3390/genes11101216 (PMC7602945; doi:10.3390/genes11101216)
Supplement: Supplementary file 1 [file genes-11-01216-s001.zip]

Archive with 10 entries (10 files):
- MDPI_genes_893100_15oct20/~$able_1.docx
- MDPI_genes_893100_15oct20/Add_file_1_modif.jpg
- MDPI_genes_893100_15oct20/Add_file_2_modif.xlsx
- MDPI_genes_893100_15oct20/Add_file_3_modif.xlsx
- MDPI_genes_893100_15oct20/Add_file_4_modif.xlsx
- MDPI_genes_893100_15oct20/Add_file_5_modif.xlsx
- MDPI_genes_893100_15oct20/Add_file_6_modif.xlsx
- MDPI_genes_893100_15oct20/Add_file_7_modif.xlsx
- MDPI_genes_893100_15oct20/Add_file_8_modif.xlsx
- MDPI_genes_893100_15oct20/Add_file_9_modif.xlsx
