# Supplementary material for: Comparative Study of Pine Reference Genomes Reveals Transposable Element Interconnected Gene Networks
Source: Genes (Basel). 2020 Oct 16;11(10):1216. doi: 10.3390/genes11101216 (PMC7602945; doi:10.3390/genes11101216)
Supplement: Supplementary file 1 [file genes-11-01216-s001.zip › MDPI_genes_893100_15oct20/Add_file_2_modif.xlsx]

## Sheet: Add file 2
Additional file 2. Ratio of LTR count to the internal sequence count of annotated RLX						Output data for ratio calculation
Gene set	RLX name	LTR/internal sequence ratio			Common distribution within introns	RE Internal sequence count			RE LTR count
		>70% qc	>80%qc	>90%qc		>70% qc	>80%qc	>90%qc	>70% qc	>80%qc	>90%qc
P.lambertiana v.1.01. HQ genes	IFG7	0.452756	0.142857	0.130435	internal	254	161	23	115	23	3
	IFG-7a_PTa	0.360502	0.0898438	0.0169492	internal	319	256	177	115	23	3
	PtAppalachian	2.47059	2.30833	2.06667	full length	136	120	90	336	277	186
	PtPineywoods	3.32609	2.80488	0.482759	single LTR/full length	46	41	29	153	115	14
P.taeda v.2.0. annotated genes	IFG7	2.48571	3.08	3.8125	single LTR/full length	35	25	16	87	77	61
	IFG-7a_PTa	2.28947	2.65517	2.34615	full length	38	29	26	87	77	61
	PtAngelina	3.6	4.33333	13	single LTR only	5	3	1	18	13	13
	PtAppalachian	2.46875	2.1875	1.88462	full length	32	32	26	79	70	49
	PtBastrop	2.6	2.6	3.33333	single LTR/full length	5	5	3	13	13	10
	PtCumberland	0.8	0.769231	0.857143	internal	15	13	7	8	7	7
	PtOuachita	1.25	-	-	internal	4	0	0	5	5	4
	PtPineywoods	2.81818	1.90909	0.2	full length	11	11	10	31	21	2
qc- query coverage; HQ-high quality gene set; LTR- Long Terminal Repeat; RLX-LTR Retrotransposons.
