# Supplementary material for: Comparative Study of Pine Reference Genomes Reveals Transposable Element Interconnected Gene Networks
Source: Genes (Basel). 2020 Oct 16;11(10):1216. doi: 10.3390/genes11101216 (PMC7602945; doi:10.3390/genes11101216)
Supplement: Supplementary file 1 [file genes-11-01216-s001.zip › MDPI_genes_893100_15oct20/Add_file_3_modif.xlsx]

## Sheet: Add file 3
Additional file 3. Comparison of TE-derived repeat (>0.2 kb) distribution in PITA (P.taeda v.2.0, annotated filtered gene set) and PILA (P.lambertiana v.1.01, high quality gene set) gene introns.
