# Supplementary material for: Comparative Study of Pine Reference Genomes Reveals Transposable Element Interconnected Gene Networks
Source: Genes (Basel). 2020 Oct 16;11(10):1216. doi: 10.3390/genes11101216 (PMC7602945; doi:10.3390/genes11101216)
Supplement: Supplementary file 1 [file genes-11-01216-s001.zip › MDPI_genes_893100_15oct20/Add_file_4_modif.xlsx]

## Sheet: Add file 4
Additional file 4. GO annotation of genes with significantly enriched TE-derived repeats in their vicinity. p=0.001 was considered if t>5.04 (df=8); p=0.05 if t>2.31 (df=8).
LTR ID	Biological process	Molecular function	5' 0-1kb	3' 0-1kb	5' 1-2kb	3' 1-2kb	5' 2-3kb	3' 2-3kb	5' 3-4kb	3' 3-4kb	5' 4-5kb	3' 4-5kb	Total sum	t	Sum (0-1kb)
PtRLG_956:11940-13280*	DNA integr.; transmem.tr.; prot.phosph.	nucl.acid bind.; zinc ion bind.; prot.kinase act.; ATP bind.; transmem.transp.act	19	18	2	1	1	1	1	3	1	2	49	31.7791	37
PtRXX_3321:1127-1384	response to jasmonic acid; transition ion homeostasis; chromosome condensation; fruit development; flower development; leaf development; monopolar cell growth; cytidine deamination; lignin metabolic process; coA met proc; glutamat met.proc; monoterpene met.proc.; histone methylation; xyloglucan met.proc.; reg.of gene expr.; reg.of trichome morphogenesis; negative reg.of catalytic act.; metal ion …	4 iron, 4 sulfur cluster binding; 5'-3' RNA polymerase activity;acid phosphatase activity; alcohol dehydrogenase (NAD) activity; antioxidant activity; channel activity; chitin binding; cysteine-type peptidase activity; D-arabinono-1,4-lactone oxidase activity; fatty-acyl-CoA reductase (alcohol-forming) activity; flavin adenine dinucleotide binding; histone-lysine N-methyltransferase activity; lys…	93	98	67	44	24	17	14	15	20	13	405	13.08	191
PtRLX_2602:13209-13943*not filtered	DNA integr.; cell growth; DNA duplex unwinding; DNA recomb.; cellulose microfibril org.; carbohydr. Phosph.; RNA-dep DNA biosynth.; prot.ubiquitination; cell.glucose homeost.; prot.phosph.	RNA-dir. DNA pol.; zinc ion bind.; ammon.transmem.tr.; flavin adenine dinucl.bind.; DNA bind.; glucose bind.; prot kinase act.; prot.bind.; hexokinase act.; ATP bind.; ATP-dep. 5-3 DNA helicase act.; oxred act.; ubiquitin-prot.transf.act.;	18	16	4	5	4	5	1	3	9	7	72	10.5405	34
2602 body >500bp hit			4	6	7	6	11	20	26	31	28	36
2602LTR f			0	2	3	3	10	8	4	6	7	5
PtRLX_3422_C:5374-6581*	DNA integr; proteolysis; defense resp.; signal transduction.	prot.bind.; asp-type endopep.act.; zinc ion bind.; ADP bind.; Nucl.acid bind.	22	20	14	9	8	10	11	12	11	13	130	10.2562	42
PtRLC_348:6034-6951(unknrep)	Ox-re process; drug transmembrane transport; cellular resp.to jasmonic acid stimulus; protein phosphorylationl monoterpene biosynthetic process; lipid catabol.proc.;	terpene synthase act.; heme binding; protein heterodimer.act.; Mg ion bind.; ATP bind.; DNA bind.; D-arabinono-1,4-lactone oxidase; prot. Ser/thr kinase act.; oxidoreduct. Act; iron ion bind.; drug transmem.tr.act.; zinc ion bind.; monooxygenase act.; coenzyme bind.; flavin adenine dinucl.bind.; antiporter act.; hydrolase act.	13	14	6	10	8	4	5	4	0	2	66	9.18846	27
PtRLC_315_B:6291-7362* (3 genes)	phoph.; ammonium transmem.tr.; ox-red proc.; RNA-dep. DNA biosynth. Proc.; DNA integr.	prot.bind.; heme bind.; iron ion bind.; zinc ion bind.; DNA bind.; ammonium transmem.tr.act.; RNA-dir.DNA pol.; kinase act.; trans-octaprenyltransferase act..	22	26	7	11	12	8	5	11	5	6	113	7.78038	48
PtRLG_893:12732-13729*	DNA repair; proteolysis; RNA-dep.DNA biosynth.proc; DNA integr; prot.ubiquitination; nucl.acid phosphodiester bond hydr.;	nucl.acid bind.; zinc ion bind.; esp.-type endopeptidase act.; N-acetyltransferase act.;	80	108	28	13	1	0	2	1	1	2	236	6.41344	188
PtRLG_501:7808-8807* (1 gene)	DNA integr.; proteolysis; xyloglucan met.proc.; cell wall org.; cell wall bio.;	asp-type endopep.act.; xyloglucan:xyloglucosyl transf.act.; nucl.acid bind.; zinc ieon bind;	35	26	4	1	2	9	5	5	1	3	91	5.97461	61
PtRLG_478:5197-6610(7genes in flanks, 2 genes in introns, 1 homolog pita-pila dopo)	DNA integration; vacuolar transport; proteolysis; prot.phosph.; ion transm.tr.; ionotrophic glutamate sign.pathw.; ox-red pr.; fatty acid biosynt.proc;	aspartic-type endopeptidase act.; phosphatase act.; ATP bind.; nucl.acid bind.; prot.bind.; coenzyme bind.; zinc ion bind; ADP bind.; ionotroph. Protein kinase act.; Glutamate receptor act.; oxidoreductase act.;	11	13	12	8	5	4	3	8	0	2	66	5.59087	24
PtRLG_930:5353-6339(RnaseH domain, sim to copia-16Pab; one short probable RE, but only 1-2 genes)	cell devision; cell.glucan met.proc.; reg.of transcription DNA-templ.; prot.phosph.; cell.resp.to jasm.acid.stimulus; ox-red proc.; microtubule severing; monoterpene biosynth.proc.; cell cycle; DNA integr,.; RNA-dep. DNA bio.proc.	terpene synth.act.; xyloglucan:xyloglucosyl transf.act.; monooxygenase act.; heme binding; zinc ion bind.; DNA bind.; RNA-dir. DNA pol.; prot.heterodimer.act.; Mg.ion bind.; prot.kinase act.; hydrolase act.; microtubule-severing ATPase act.; iron ion bind.; ATP bind.	14	19	4	5	6	5	5	2	1	1	62	5.22162	33
PtRLG_987:4530-4963 (new re cpia, sim to co-25)	cell wall modif.; peptidyl-tyrosine phosph.; ox-red. Proc.; recognition of pollen; cell.glucan met.proc.; response to biotic stimulus; DNA integr.; proteolysis; transmem.tr.; sucrose met.proc.; defence resp.; trehalose bio.proc.; signal transduction.	sucrose synth.act.; xyloglucan:xyloglucosyl tr.act.; NAD+ bind.; ADP bind.; prot.tyrosine kinase act.; pectinesterase act.; zinc ion bind.; ATP bind.; iron ion bind.; protochlorophyllide red.act.; oxred act.; Mg.ion bind.; prot.bind.; hydrolase act.; heme bind.; dioxygenese act.; transmem.tr.act.; ser-type endopept.act.	20	14	6	4	2	2	4	11	0	0	63	4.46106	34
PtRLG_476_C:6048-7057	GDP-mannose biosynth.proc.; ammonium transmem.tr.; ATP synth.coupled electron tr.; plant-type cell wall org.; RNA-dep. DNA biosynth.proc; proteolysis; carbohydrate met.proc; DNA integr.	NADH dehydrogenase(ubiquinone) act.; metalloendopeptidase act.; electron transfer act.; iron-sulfur cluster bind.; RNA-dir.DNA pol act.; ammonium transmem.tr.act.; zinc ion bind.; ATP bind.; kinase act.; heme bind.; nucl.acid bind.; ox-red act.; iron ion bind.; prot.bind.; mannose-6-phoshatase isomerase act.;	10	11	9	13	4	8	11	4	3	5	78	3.93336	21
PtRLX_11_D:5833-6259	DNA integr.; RNA-dep. DNA bio.; intracell. Prot.tr.; proteolysis.; prot.phosph.; carbohydrate met.proc.	transporter act.; ATP bind.; nucl.acid bind.; ATPase act.; polygalacturonase act.; asp-type endopep.; Ran GTPase bind.; carbohydr.bind.; prot.kinase act.	15	10	6	2	6	1	2	2	2	6	52	3.83569	25
PtRLG_521:6056-7165	pathogenesis; hexose met.proc.; translation; proteolysis; prot.phosph.; RNA-dep.DNA bio.proc.; ox-red. Proc.; intracellular prot.tr.; DNA integr.; transmem.tr.;	DNA bind.; RNA-dir.DNAbio.; heme bind.; isomerase act.; prot.kinase act.; ATPase act.; oxidored.act.; polygalacturonase act.; ATP bind.; L-ascorbic acid bind.; iron ion bind.; zinic ion bind.; monooxygen.act.; asp-type endopep.act.; Ran GTPase bind.; transmem.tr.act.; stuctural constituent of ribosome;	36	25	8	13	10	7	14	8	13	10	144	3.80605	61
PtRLC_763:5801-6533	intracellular prot.tr.; vesicle-med.tr.; ammonium transmem.tr.; DNA integr.; RNA-dep DNA biosynt.proc.;	structural molecule act.(COPI vesicle coat); prot.bind.; nucl..acid bind.; transmem.tr.act.; RNA-directed DNA pol.act.; ammonium transmem.act.;	12	9	12	9	1	0	4	4	9	3	63	3.52204	21
PtRYX_6:5006-5920	positive reg.of translational termination; cell wall macromol.cat.proc.; floral organ dev.; flavonoid met.proc.; prot.phosph.; proteolysis; coenzyme A met.proc.; lignin biosynth.proc.; defence resp.; gametophyte dev.; cytokinin met.proc.; cell wall modif.; DNA integr.; lignin catabol.proc.; ox-red proc.; positive reg.of translational proc.; small GTPase med. signal transduction; negative reg. of …	translation elongation factor act.; hydroquinone: oxygen oxidored.act,.; oxidored.act.; monooxgenase act.; ribosome bind.; pectinoesterase act.; ser.-type andopept.; flavin adenine dinucl.bind.; prot.self-association; cytokin dehydr.act.; enzyme inhibitor act.; prot.kinase act.; cellulose synthetase (UDP-forming) act.; NADPH act.; ADP bind.; copper ion bind.; iron ion bind.; chitinase act.; GTP b…	17	10	7	5	6	4	4	4	0	2	59	2.91941	27
PtRYX_6_1_LTR_new	lignin cat.proc.; floral organ dev.; proteolysis; cell wall macromol.cat.proc.; ammonium mem.tr.; cell.oxidant detox.; G prot.-coupled rec. Sign. Pathway; actin filament org.; chitin cat.proc.; plant-type cell wall org.; 1-3-beta-D-glucan bio.broc.; coA met.proc.; celluloze bio.proc.; ox-red. proc.; flavonoid met.proc.; cytokinin mrt. proc.; DNA integr. DNA repl.; purine nucl.transmem.tr.; positi…	D-arabino-1,4-lactone ox.act.; histone-lys. N-metyltr. Act.; seq-spec.DNA bind.; ox-red act.; NADP bind.; ionotr.glutamate rec.act.; NADP bind; transl.elong.act.; ribosome bind.; chitin bind.; polysach.bind.; terpene synth.act.; prot.self-assoc.; prot.dimer.; cytokinin dehydr.; ser-type endopep.act.; fatty-acyl-CoA red. act.; G prot.rec.act.; pectinesterase act.; histone bind.; flavin dinucl.bind…	10	20	19	12	5	6	3	2	2	1	80	4.75	61
PtRLC_842:4691-5596	ox-red proc.; cell.oxidant detox.; DNA integr. ; DNA recomb; phosph;	peroxidase act.; zinc ion bind.; hydrolase act.; kinase act.; trans-octaprenyltransf.act.; geranyl-diphosphate spec. act.;	17	8	1	3	2	3	0	3	2	2	41	2.35592	25
* repeats that hits mostly gene transcripts of TEs annotated as genes
