# Supplementary material for: Comparative Study of Pine Reference Genomes Reveals Transposable Element Interconnected Gene Networks
Source: Genes (Basel). 2020 Oct 16;11(10):1216. doi: 10.3390/genes11101216 (PMC7602945; doi:10.3390/genes11101216)
Supplement: Supplementary file 1 [file genes-11-01216-s001.zip › MDPI_genes_893100_15oct20/Add_file_5_modif.xlsx]

## Sheet: (A)Irbe_bioP
Additional file 5 A-T. Comparison of P. taeda and P. lambertiana gene networks formed by similar TE insertions in gene introns.
type of insetrion	DNA TE DTX-Irbe in the introns	Common(white)		P.taeda (red)		P.lambertiana(green)
GO	Biological process			hits to uniq genes	33	hits to uniq genes	132
		GO ID	Description	GO-ann in cat	31	GO-ann in cat	65
		48284	organelle fusion	71267	L-methionine salvage	34968	histone lysine methylation
		90305	nucleic acid phosphodiester bond hydrolysis	19509	L-methionine salvage from methylthioadenosine	43413	macromolecule glycosylation
		15672	monovalent inorganic cation transport	65003	protein-containing complex assembly	5975	carbohydrate metabolic process
		50896	response to stimulus	6470	protein dephosphorylation	43624	cellular protein complex disassembly
		7154	cell communication	9636	response to toxic substance	7010	cytoskeleton organization
		6950	response to stress	98754	detoxification	6635	fatty acid beta-oxidation
		6364	rRNA processing	23052	signaling	19395	fatty acid oxidation
		42254	ribosome biogenesis	31399	regulation of protein modification process	55114	oxidation-reduction process
		16072	rRNA metabolic process	31400	negative regulation of protein modification process	1901657	glycosyl compound metabolic process
		9058	biosynthetic process	71826	ribonucleoprotein complex subunit organization	7098	centrosome cycle
		6811	ion transport	6955	immune response	6974	cellular response to DNA damage stimulus
		6518	peptide metabolic process	9142	nucleoside triphosphate biosynthetic process	1172	transcription, RNA-templated
		44248	cellular catabolic process	9145	purine nucleoside triphosphate biosynthetic process	46496	nicotinamide nucleotide metabolic process
		1901137	carbohydrate derivative biosynthetic process	71310	cellular response to organic substance	42126	nitrate metabolic process
		43436	oxoacid metabolic process	71407	cellular response to organic cyclic compound	33875	ribonucleoside bisphosphate metabolic process
		1901605	alpha-amino acid metabolic process	6418	tRNA aminoacylation for protein translation	10948	negative regulation of cell cycle process
		6259	DNA metabolic process	6427	histidyl-tRNA aminoacylation	51985	negative regulation of chromosome segregation
		15833	peptide transport	51246	regulation of protein metabolic process	6289	nucleotide-excision repair
		6468	protein phosphorylation	51248	negative regulation of protein metabolic process	6281	DNA repair
		90174	organelle membrane fusion	50801	ion homeostasis	6650	glycerophospholipid metabolic process
		6163	purine nucleotide metabolic process	98771	inorganic ion homeostasis	72657	protein localization to membrane
		71702	organic substance transport	6473	protein acetylation	7051	spindle organization
		1901360	organic cyclic compound metabolic process	18394	peptidyl-lysine acetylation	45930	negative regulation of mitotic cell cycle
		6325	chromatin organization	44283	small molecule biosynthetic process	7059	chromosome segregation
		90304	nucleic acid metabolic process	43085	positive regulation of catalytic activity	18126	protein hydroxylation
		6813	potassium ion transport	51345	positive regulation of hydrolase activity	51301	cell division
		43933	protein-containing complex subunit organization	9199	ribonucleoside triphosphate metabolic process	16925	protein sumoylation
		46390	ribose phosphate biosynthetic process	9201	ribonucleoside triphosphate biosynthetic process	6741	NADP biosynthetic process
		6508	proteolysis	34248	regulation of cellular amide metabolic process	6739	NADP metabolic process
		19538	protein metabolic process	1901361	organic cyclic compound catabolic process	97503	sialylation
		6906	vesicle fusion	34655	nucleobase-containing compound catabolic process	6265	DNA topological change
		16050	vesicle organization	2000113	negative regulation of cellular macromolecule biosynthetic process	1902099	regulation of metaphase/anaphase transition of cell cycle
		9889	regulation of biosynthetic process	10498	proteasomal protein catabolic process	51983	regulation of chromosome segregation
		9059	macromolecule biosynthetic process	16053	organic acid biosynthetic process	51186	cofactor metabolic process
		46483	heterocycle metabolic process	9890	negative regulation of biosynthetic process	6323	DNA packaging
		42886	amide transport	10558	negative regulation of macromolecule biosynthetic process	19359	nicotinamide nucleotide biosynthetic process
		34470	ncRNA processing	9892	negative regulation of metabolic process	6189	'de novo' IMP biosynthetic process
		70727	cellular macromolecule localization	51172	negative regulation of nitrogen compound metabolic process	45454	cell redox homeostasis
		9117	nucleotide metabolic process	6308	DNA catabolic process	9100	glycoprotein metabolic process
		9605	response to external stimulus	51193	regulation of cofactor metabolic process	18401	peptidyl-proline hydroxylation to 4-hydroxy-L-proline
		6164	purine nucleotide biosynthetic process	46292	formaldehyde metabolic process	70085	glycosylation
		9165	nucleotide biosynthetic process	46294	formaldehyde catabolic process	98813	nuclear chromosome segregation
		6413	translational initiation	16311	dephosphorylation	819	sister chromatid segregation
		6139	nucleobase-containing compound metabolic process	16573	histone acetylation	19511	peptidyl-proline hydroxylation
		44238	primary metabolic process	2376	immune system process	18208	peptidyl-proline modification
		22607	cellular component assembly	51453	regulation of intracellular pH	72329	monocarboxylic acid catabolic process
		43043	peptide biosynthetic process	51452	intracellular pH reduction	32259	methylation
		1901293	nucleoside phosphate biosynthetic process	55082	cellular chemical homeostasis	32984	protein-containing complex disassembly
		33036	macromolecule localization	6873	cellular ion homeostasis	22411	cellular component disassembly
		51179	localization	46185	aldehyde catabolic process	48285	organelle fission
		1901135	carbohydrate derivative metabolic process	51336	regulation of hydrolase activity	9156	ribonucleoside monophosphate biosynthetic process
		71840	cellular component organization or biogenesis	43087	regulation of GTPase activity	51783	regulation of nuclear division
		6725	cellular aromatic compound metabolic process	71367	cellular response to brassinosteroid stimulus	9991	response to extracellular stimulus
		1901564	organonitrogen compound metabolic process	9742	brassinosteroid mediated signaling pathway	1902100	negative regulation of metaphase/anaphase transition of cell cycle
		16043	cellular component organization	6892	post-Golgi vesicle-mediated transport	34035	purine ribonucleoside bisphosphate metabolic process
		15711	organic anion transport	51707	response to other organism	6644	phospholipid metabolic process
		30001	metal ion transport	9620	response to fungus	7018	microtubule-based movement
		6812	cation transport	97237	cellular response to toxic substance	6928	movement of cell or subcellular component
		51276	chromosome organization	7165	signal transduction	9124	nucleoside monophosphate biosynthetic process
		6793	phosphorus metabolic process	10019	chloroplast-nucleus signaling pathway	6352	DNA-templated transcription, initiation
		2000112	regulation of cellular macromolecule biosynthetic process	10033	response to organic substance	32774	RNA biosynthetic process
		10556	regulation of macromolecule biosynthetic process	9725	response to hormone	226	microtubule cytoskeleton organization
		6810	transport	104004	cellular response to environmental stimulus	1903509	liposaccharide metabolic process
		51234	establishment of localization	71214	cellular response to abiotic stimulus	71103	DNA conformation change
		50794	regulation of cellular process	6952	defense response	31577	spindle checkpoint
		16192	vesicle-mediated transport	98542	defense response to other organism	6415	translational termination
		36211	protein modification process	6891	intra-Golgi vesicle-mediated transport	48583	regulation of response to stimulus
		72521	purine-containing compound metabolic process	55067	monovalent inorganic cation homeostasis	1905819	negative regulation of chromosome separation
		44265	cellular macromolecule catabolic process	32502	developmental process	33045	regulation of sister chromatid segregation
		6996	organelle organization	48856	anatomical structure development	70647	protein modification by small protein conjugation or removal
		46942	carboxylic acid transport	46394	carboxylic acid biosynthetic process	6188	IMP biosynthetic process
		15849	organic acid transport	8652	cellular amino acid biosynthetic process	9108	coenzyme biosynthetic process
		34645	cellular macromolecule biosynthetic process	51174	regulation of phosphorus metabolic process	51188	cofactor biosynthetic process
		34660	ncRNA metabolic process	34622	cellular protein-containing complex assembly	10965	regulation of mitotic sister chromatid separation
		48280	vesicle fusion with Golgi apparatus	43248	proteasome assembly	34440	lipid oxidation
		48193	Golgi vesicle transport	70071	proton-transporting two-sector ATPase complex assembly	30258	lipid modification
		6520	cellular amino acid metabolic process	65009	regulation of molecular function	6505	GPI anchor metabolic process
		19752	carboxylic acid metabolic process	42255	ribosome assembly	46488	phosphatidylinositol metabolic process
		80090	regulation of primary metabolic process	22618	ribonucleoprotein complex assembly	33046	negative regulation of sister chromatid segregation
		31323	regulation of cellular metabolic process	19439	aromatic compound catabolic process	278	mitotic cell cycle
		44260	cellular macromolecule metabolic process	470	maturation of LSU-rRNA	7049	cell cycle
		1901362	organic cyclic compound biosynthetic process	1901401	regulation of tetrapyrrole metabolic process	51052	regulation of DNA metabolic process
		1903825	organic acid transmembrane transport	9205	purine ribonucleoside triphosphate metabolic process	9127	purine nucleoside monophosphate biosynthetic process
		51252	regulation of RNA metabolic process	6896	Golgi to vacuole transport	32787	monocarboxylic acid metabolic process
		6886	intracellular protein transport	6605	protein targeting	46128	purine ribonucleoside metabolic process
		15031	protein transport	6623	protein targeting to vacuole	9119	ribonucleoside metabolic process
		16569	covalent chromatin modification	35556	intracellular signal transduction	43414	macromolecule methylation
		43412	macromolecule modification	7264	small GTPase mediated signal transduction	30261	chromosome condensation
		55085	transmembrane transport	9755	hormone-mediated signaling pathway	16567	protein ubiquitination
		9260	ribonucleotide biosynthetic process	1901402	negative regulation of tetrapyrrole metabolic process	32446	protein modification by small protein conjugation
		9259	ribonucleotide metabolic process	9086	methionine biosynthetic process	42278	purine nucleoside metabolic process
		19725	cellular homeostasis	71265	L-methionine biosynthetic process	9116	nucleoside metabolic process
		9987	cellular process	71554	cell wall organization or biogenesis	2000816	negative regulation of mitotic sister chromatid separation
		70925	organelle assembly	31324	negative regulation of cellular metabolic process	80135	regulation of cellular response to stress
		43603	cellular amide metabolic process	110095	cellular detoxification of aldehyde	80134	regulation of response to stress
		8104	protein localization	46700	heterocycle catabolic process	22402	cell cycle process
		34654	nucleobase-containing compound biosynthetic process	32269	negative regulation of cellular protein metabolic process	34032	purine nucleoside bisphosphate metabolic process
		19438	aromatic compound biosynthetic process	17148	negative regulation of translation	6367	transcription initiation from RNA polymerase II promoter
		43604	amide biosynthetic process	9416	response to light stimulus	6366	transcription by RNA polymerase II
		16310	phosphorylation	71482	cellular response to light stimulus	75	cell cycle checkpoint
		6796	phosphate-containing compound metabolic process	43547	positive regulation of GTPase activity	6479	protein methylation
		6396	RNA processing	9141	nucleoside triphosphate metabolic process	33048	negative regulation of mitotic sister chromatid segregation
		16070	RNA metabolic process	15807	L-amino acid transport	2001057	reactive nitrogen species metabolic process
		34220	ion transmembrane transport	6399	tRNA metabolic process	7346	regulation of mitotic cell cycle
		19219	regulation of nucleobase-containing compound metabolic process	33365	protein localization to organelle	51225	spindle assembly
		6807	nitrogen compound metabolic process	32268	regulation of cellular protein metabolic process	32508	DNA duplex unwinding
		8152	metabolic process	1990748	cellular detoxification	32392	DNA geometric change
		90407	organophosphate biosynthetic process	10605	negative regulation of macromolecule metabolic process	30071	regulation of mitotic metaphase/anaphase transition
		1901576	organic substance biosynthetic process	46034	ATP metabolic process	140014	mitotic nuclear division
		72522	purine-containing compound biosynthetic process	1901701	cellular response to oxygen-containing compound	280	nuclear division
		44271	cellular nitrogen compound biosynthetic process	110096	cellular response to aldehyde	71174	mitotic spindle checkpoint
		1901565	organonitrogen compound catabolic process	9628	response to abiotic stimulus	19363	pyridine nucleotide biosynthetic process
		43632	modification-dependent macromolecule catabolic process	17144	drug metabolic process	19362	pyridine nucleotide metabolic process
		48519	negative regulation of biological process	16999	antibiotic metabolic process	6631	fatty acid metabolic process
		61025	membrane fusion	9206	purine ribonucleoside triphosphate biosynthetic process	51129	negative regulation of cellular component organization
		61024	membrane organization	90056	regulation of chlorophyll metabolic process	51128	regulation of cellular component organization
		18205	peptidyl-lysine modification	42325	regulation of phosphorylation	18117	protein adenylylation
		18193	peptidyl-amino acid modification	1932	regulation of protein phosphorylation	6486	protein glycosylation
		31326	regulation of cellular biosynthetic process	22414	reproductive process	7093	mitotic cell cycle checkpoint
		34613	cellular protein localization	70070	proton-transporting V-type ATPase complex assembly	18022	peptidyl-lysine methylation
		51171	regulation of nitrogen compound metabolic process	33993	response to lipid	9126	purine nucleoside monophosphate metabolic process
		46907	intracellular transport	9741	response to brassinosteroid	31023	microtubule organizing center organization
		6865	amino acid transport	51704	multi-organism process	7017	microtubule-based process
		71705	nitrogen compound transport	44270	cellular nitrogen compound catabolic process	7094	mitotic spindle assembly checkpoint
		98655	cation transmembrane transport	50832	defense response to fungus	71173	spindle assembly checkpoint
		18130	heterocycle biosynthetic process	7275	multicellular organism development	1905818	regulation of chromosome separation
		44249	cellular biosynthetic process	48731	system development	45841	negative regulation of mitotic metaphase/anaphase transition
		6082	organic acid metabolic process	31327	negative regulation of cellular biosynthetic process	51205	protein insertion into membrane
		60255	regulation of macromolecule metabolic process	7035	vacuolar acidification	10639	negative regulation of organelle organization
		98656	anion transmembrane transport	3006	developmental process involved in reproduction	33043	regulation of organelle organization
		6820	anion transport	9067	aspartate family amino acid biosynthetic process	18298	protein-chromophore linkage
		1903506	regulation of nucleic acid-templated transcription	70072	vacuolar proton-transporting V-type ATPase complex assembly	2001251	negative regulation of chromosome organization
		2001141	regulation of RNA biosynthetic process	10563	negative regulation of phosphorus metabolic process	33044	regulation of chromosome organization
		9152	purine ribonucleotide biosynthetic process	9314	response to radiation	72525	pyridine-containing compound biosynthetic process
		71805	potassium ion transmembrane transport	6446	regulation of translational initiation	72524	pyridine-containing compound metabolic process
		51716	cellular response to stimulus	45947	negative regulation of translational initiation	7076	mitotic chromosome condensation
		48523	negative regulation of cellular process	16197	endosomal transport	9062	fatty acid catabolic process
		9057	macromolecule catabolic process	14070	response to organic cyclic compound	44242	cellular lipid catabolic process
		44282	small molecule catabolic process	51348	negative regulation of transferase activity	15969	guanosine tetraphosphate metabolic process
		9056	catabolic process	33673	negative regulation of kinase activity	1901068	guanosine-containing compound metabolic process
		10467	gene expression	6081	cellular aldehyde metabolic process	9168	purine ribonucleoside monophosphate biosynthetic process
		1901566	organonitrogen compound biosynthetic process	48545	response to steroid hormone	9167	purine ribonucleoside monophosphate metabolic process
		6753	nucleoside phosphate metabolic process	6790	sulfur compound metabolic process	46486	glycerolipid metabolic process
		43170	macromolecule metabolic process	44272	sulfur compound biosynthetic process	44255	cellular lipid metabolic process
		71704	organic substance metabolic process	50790	regulation of catalytic activity	10564	regulation of cell cycle process
		45184	establishment of protein localization	43086	negative regulation of catalytic activity	31668	cellular response to extracellular stimulus
		30163	protein catabolic process	6417	regulation of translation	71496	cellular response to external stimulus
		22613	ribonucleoprotein complex biogenesis	18393	internal peptidyl-lysine acetylation	16049	cell growth
		44085	cellular component biogenesis	48608	reproductive structure development	40007	growth
		51603	proteolysis involved in cellular protein catabolic process	48316	seed development	33554	cellular response to stress
		44257	cellular protein catabolic process	460	maturation of 5.8S rRNA	6733	oxidoreduction coenzyme metabolic process
		51649	establishment of localization in cell	1901463	regulation of tetrapyrrole biosynthetic process	6732	coenzyme metabolic process
		51641	cellular localization	34249	negative regulation of cellular amide metabolic process	6664	glycolipid metabolic process
		3333	amino acid transmembrane transport	32870	cellular response to hormone stimulus	6643	membrane lipid metabolic process
		1905039	carboxylic acid transmembrane transport	9719	response to endogenous stimulus	45839	negative regulation of mitotic nuclear division
		6412	translation	55080	cation homeostasis	51784	negative regulation of nuclear division
		44267	cellular protein metabolic process	17001	antibiotic catabolic process	9161	ribonucleoside monophosphate metabolic process
		8150	biological_process	48878	chemical homeostasis	9123	nucleoside monophosphate metabolic process
		1901575	organic substance catabolic process	43207	response to external biotic stimulus	6351	transcription, DNA-templated
		19693	ribose phosphate metabolic process	71396	cellular response to lipid	97659	nucleic acid-templated transcription
		19637	organophosphate metabolic process	1901464	negative regulation of tetrapyrrole biosynthetic process	18175	protein nucleotidylation
		6355	regulation of transcription, DNA-templated	9144	purine nucleoside triphosphate metabolic process	9101	glycoprotein biosynthetic process
		10468	regulation of gene expression	1901700	response to oxygen-containing compound	1901987	regulation of cell cycle phase transition
		6511	ubiquitin-dependent protein catabolic process	1901607	alpha-amino acid biosynthetic process	45786	negative regulation of cell cycle
		19941	modification-dependent protein catabolic process	43549	regulation of kinase activity	51726	regulation of cell cycle
		55086	nucleobase-containing small molecule metabolic process	45859	regulation of protein kinase activity	19471	4-hydroxyproline metabolic process
		44281	small molecule metabolic process	9639	response to red or far red light	6575	cellular modified amino acid metabolic process
		98662	inorganic cation transmembrane transport	45087	innate immune response	33865	nucleoside bisphosphate metabolic process
		98660	inorganic ion transmembrane transport	9814	defense response, incompatible interaction	46395	carboxylic acid catabolic process
		19222	regulation of metabolic process	43038	amino acid activation	90150	establishment of protein localization to membrane
		34641	cellular nitrogen compound metabolic process	71383	cellular response to steroid hormone stimulus	6629	lipid metabolic process
		44237	cellular metabolic process	70887	cellular response to chemical stimulus	1901990	regulation of mitotic cell cycle phase transition
		50789	regulation of biological process	43039	tRNA aminoacylation	6282	regulation of DNA repair
		65007	biological regulation	6885	regulation of pH	2001020	regulation of response to DNA damage stimulus
		42592	homeostatic process	10017	red or far-red light signaling pathway	16042	lipid catabolic process
		65008	regulation of biological quality	15985	energy coupled proton transport, down electrochemical gradient	16054	organic acid catabolic process
		9150	purine ribonucleotide metabolic process	15986	ATP synthesis coupled proton transport	1901991	negative regulation of mitotic cell cycle phase transition
		6464	cellular protein modification process	61458	reproductive system development	1901988	negative regulation of cell cycle phase transition
		16570	histone modification	43094	cellular metabolic compound salvage	42128	nitrate assimilation
				43102	amino acid salvage	71941	nitrogen cycle metabolic process
				9066	aspartate family amino acid metabolic process	46040	IMP metabolic process
				42221	response to chemical	8213	protein alkylation
				30004	cellular monovalent inorganic cation homeostasis	16571	histone methylation
				30641	regulation of cellular pH	70	mitotic sister chromatid segregation
				71495	cellular response to endogenous stimulus	1903047	mitotic cell cycle process
				9607	response to biotic stimulus	33047	regulation of mitotic sister chromatid segregation
				51195	negative regulation of cofactor metabolic process	7088	regulation of mitotic nuclear division
				72665	protein localization to vacuole
				72666	establishment of protein localization to vacuole
				9793	embryo development ending in seed dormancy
				45851	pH reduction
				1933	negative regulation of protein phosphorylation
				6469	negative regulation of protein kinase activity
				16482	cytosolic transport
				6475	internal protein amino acid acetylation
				9791	post-embryonic development
				1902325	negative regulation of chlorophyll biosynthetic process
				7034	vacuolar transport
				43401	steroid hormone mediated signaling pathway
				6555	methionine metabolic process
				1902600	proton transmembrane transport
				51338	regulation of transferase activity
				10608	posttranscriptional regulation of gene expression
				96	sulfur amino acid metabolic process
				97	sulfur amino acid biosynthetic process
				10380	regulation of chlorophyll biosynthetic process
				45936	negative regulation of phosphate metabolic process
				42326	negative regulation of phosphorylation
				44092	negative regulation of molecular function
				3	reproduction
				43543	protein acylation
				27	ribosomal large subunit assembly
				43161	proteasome-mediated ubiquitin-dependent protein catabolic process
				30003	cellular cation homeostasis
				32501	multicellular organismal process
				10629	negative regulation of gene expression
				71489	cellular response to red or far red light
				71478	cellular response to radiation
				42273	ribosomal large subunit biogenesis
				10154	fruit development
				1902475	L-alpha-amino acid transmembrane transport
				6754	ATP biosynthetic process
				44093	positive regulation of molecular function
				19220	regulation of phosphate metabolic process
				72594	establishment of protein localization to organelle
				42147	retrograde transport, endosome to Golgi
				6888	endoplasmic reticulum to Golgi vesicle-mediated transport
				9817	defense response to fungus, incompatible interaction
				9790	embryo development

## Sheet: (B)Irbe_molF
	Additional file 5 a-t. Comparison of P. taeda and P. lambertiana gene networks formed by similar TE insertions in gene introns.
	type of insetrion	DNA TE DTX-Irbe in the introns	Common(white)		P.taeda (red)		P.lambertiana(green)
	GO	Molecular function			hits to uniq genes	33	hits to uniq genes	132
			GO ID	Description	GO-ann in cat	31	GO-ann in cat	79
			16746	transferase activity, transferring acyl groups	16614	oxidoreductase activity, acting on CH-OH group of donors	16627	oxidoreductase activity, acting on the CH-CH group of donors
			46906	tetrapyrrole binding	42134	rRNA primary transcript binding	3995	acyl-CoA dehydrogenase activity
			15171	amino acid transmembrane transporter activity	22803	passive transmembrane transporter activity	16864	intramolecular oxidoreductase activity, transposing S-S bonds
			4519	endonuclease activity	3725	double-stranded RNA binding	31543	peptidyl-proline dioxygenase activity
			3924	GTPase activity	15297	antiporter activity	19798	procollagen-proline dioxygenase activity
			16818	hydrolase activity, acting on acid anhydrides, in phosphorus-containing anhydrides	15179	L-amino acid transmembrane transporter activity	31406	carboxylic acid binding
			140097	catalytic activity, acting on DNA	42578	phosphoric ester hydrolase activity	31418	L-ascorbic acid binding
			16491	oxidoreductase activity	18738	S-formylglutathione hydrolase activity	19842	vitamin binding
			4175	endopeptidase activity	51117	ATPase binding	4559	alpha-mannosidase activity
			43167	ion binding	14	single-stranded DNA endodeoxyribonuclease activity	15924	mannosyl-oligosaccharide mannosidase activity
			17111	nucleoside-triphosphatase activity	16791	phosphatase activity	8168	methyltransferase activity
			16462	pyrophosphatase activity	46523	S-methyl-5-thioribose-1-phosphate isomerase activity	8170	N-methyltransferase activity
			8270	zinc ion binding	43765	T/G mismatch-specific endonuclease activity	8237	metallopeptidase activity
			140098	catalytic activity, acting on RNA	16151	nickel cation binding	5509	calcium ion binding
			16860	intramolecular oxidoreductase activity	4520	endodeoxyribonuclease activity	16705	oxidoreductase activity, acting on paired donors, with incorporation or reduction of molecular oxygen
			97159	organic cyclic compound binding	4536	deoxyribonuclease activity	43492	ATPase activity, coupled to movement of substances
			43168	anion binding	52689	carboxylic ester hydrolase activity	3951	NAD+ kinase activity
			8514	organic anion transmembrane transporter activity	4857	enzyme inhibitor activity	16278	lysine N-methyltransferase activity
			70011	peptidase activity, acting on L-amino acid peptides	19887	protein kinase regulator activity	8236	serine-type peptidase activity
			16853	isomerase activity	140101	catalytic activity, acting on a tRNA	70566	adenylyltransferase activity
			3824	catalytic activity	15078	proton transmembrane transporter activity	70733	protein adenylyltransferase activity
			8233	peptidase activity	16790	thiolester hydrolase activity	16798	hydrolase activity, acting on glycosyl bonds
			16301	kinase activity	4298	threonine-type endopeptidase activity	4553	hydrolase activity, hydrolyzing O-glycosyl compounds
			5525	GTP binding	70003	threonine-type peptidase activity	19787	ubiquitin-like protein transferase activity
			19001	guanyl nucleotide binding	16747	transferase activity, transferring acyl groups other than amino-acyl groups	19789	SUMO transferase activity
			46943	carboxylic acid transmembrane transporter activity	16861	intramolecular oxidoreductase activity, interconverting aldoses and ketoses	46983	protein dimerization activity
			5342	organic acid transmembrane transporter activity	15267	channel activity	42623	ATPase activity, coupled
			50662	coenzyme binding	8374	O-acyltransferase activity	8094	DNA-dependent ATPase activity
			8324	cation transmembrane transporter activity	16413	O-acetyltransferase activity	3678	DNA helicase activity
			140096	catalytic activity, acting on a protein	16407	acetyltransferase activity	4003	ATP-dependent DNA helicase activity
			46873	metal ion transmembrane transporter activity	98772	molecular function regulator	8026	ATP-dependent helicase activity
			32559	adenyl ribonucleotide binding	4821	histidine-tRNA ligase activity	16779	nucleotidyltransferase activity
			30554	adenyl nucleotide binding	4812	aminoacyl-tRNA ligase activity	97747	RNA polymerase activity
			16772	transferase activity, transferring phosphorus-containing groups	19207	kinase regulator activity	3916	DNA topoisomerase activity
			16740	transferase activity	30234	enzyme regulator activity	5506	iron ion binding
			17076	purine nucleotide binding	50660	flavin adenine dinucleotide binding	4252	serine-type endopeptidase activity
			5524	ATP binding	42393	histone binding	16757	transferase activity, transferring glycosyl groups
			3677	DNA binding	5216	ion channel activity	16758	transferase activity, transferring hexosyl groups
			3676	nucleic acid binding	4721	phosphoprotein phosphatase activity	30246	carbohydrate binding
			32550	purine ribonucleoside binding	4860	protein kinase inhibitor activity	48029	monosaccharide binding
			32549	ribonucleoside binding	19210	kinase inhibitor activity	8135	translation factor activity, RNA binding
			15318	inorganic molecular entity transmembrane transporter activity	149	SNARE binding	3743	translation initiation factor activity
			22857	transmembrane transporter activity	44769	ATPase activity, coupled to transmembrane movement of ions, rotational mechanism	16741	transferase activity, transferring one-carbon groups
			48037	cofactor binding	4674	protein serine/threonine kinase activity	140110	transcription regulator activity
			1883	purine nucleoside binding	22853	active ion transmembrane transporter activity	3700	DNA-binding transcription factor activity
			5215	transporter activity	42625	ATPase-coupled ion transmembrane transporter activity	4571	mannosyl-oligosaccharide 1,2-alpha-mannosidase activity
			3674	molecular_function	9678	pyrophosphate hydrolysis-driven proton transmembrane transporter activity	8194	UDP-glycosyltransferase activity
			42626	ATPase-coupled transmembrane transporter activity	19843	rRNA binding	8092	cytoskeletal protein binding
			22890	inorganic cation transmembrane transporter activity	31593	polyubiquitin modification-dependent protein binding	31545	peptidyl-proline 4-dioxygenase activity
			15399	primary active transmembrane transporter activity	140030	modification-dependent protein binding	8757	S-adenosylmethionine-dependent methyltransferase activity
			4672	protein kinase activity	5267	potassium channel activity	17171	serine hydrolase activity
			16773	phosphotransferase activity, alcohol group as acceptor	5261	cation channel activity	16279	protein-lysine N-methyltransferase activity
			32561	guanyl ribonucleotide binding	19899	enzyme binding	18024	histone-lysine N-methyltransferase activity
			3723	RNA binding	46961	proton-transporting ATPase activity, rotational mechanism	8079	translation termination factor activity
			43169	cation binding	19829	ATPase-coupled cation transmembrane transporter activity	3747	translation release factor activity
			15079	potassium ion transmembrane transporter activity	19901	protein kinase binding	4576	oligosaccharyl transferase activity
			15077	monovalent inorganic cation transmembrane transporter activity	19900	kinase binding	70569	uridylyltransferase activity
			1882	nucleoside binding	5484	SNAP receptor activity	51213	dioxygenase activity
			1901363	heterocyclic compound binding	5085	guanyl-nucleotide exchange factor activity	5198	structural molecule activity
			8509	anion transmembrane transporter activity	51020	GTPase binding	3735	structural constituent of ribosome
			15075	ion transmembrane transporter activity	16875	ligase activity, forming carbon-oxygen bonds	4386	helicase activity
			46914	transition metal ion binding	16874	ligase activity	70035	purine NTP-dependent helicase activity
			46872	metal ion binding	15291	secondary active transmembrane transporter activity	34062	5'-3' RNA polymerase activity
			8144	drug binding			3917	DNA topoisomerase type I activity
			8289	lipid binding			16634	oxidoreductase activity, acting on the CH-CH group of donors, oxygen as acceptor
			5488	binding			15631	tubulin binding
			166	nucleotide binding			8017	microtubule binding
			36094	small molecule binding			15405	P-P-bond-hydrolysis-driven transmembrane transporter activity
			97367	carbohydrate derivative binding			16706	2-oxoglutarate-dependent dioxygenase activity
			35639	purine ribonucleoside triphosphate binding			51287	NAD binding
			1901265	nucleoside phosphate binding			15923	mannosidase activity
			5515	protein binding			8276	protein methyltransferase activity
			16817	hydrolase activity, acting on acid anhydrides			42054	histone methyltransferase activity
			16787	hydrolase activity			4656	procollagen-proline 4-dioxygenase activity
			4518	nuclease activity			3756	protein disulfide isomerase activity
			16788	hydrolase activity, acting on ester bonds			4527	exonuclease activity
			22804	active transmembrane transporter activity			4842	ubiquitin-protein transferase activity
			32555	purine ribonucleotide binding			16887	ATPase activity
			32553	ribonucleotide binding			20037	heme binding
							4222	metalloendopeptidase activity
							43177	organic acid binding
							3774	motor activity
							3777	microtubule motor activity
							8373	sialyltransferase activity
							16667	oxidoreductase activity, acting on a sulfur group of donors
							3697	single-stranded DNA binding
							8375	acetylglucosaminyltransferase activity
							3997	acyl-CoA oxidase activity
							3968	RNA-directed 5'-3' RNA polymerase activity
							16671	oxidoreductase activity, acting on a sulfur group of donors, disulfide as acceptor

## Sheet: (C)Daug_bioP
Additional file 5 a-t. Comparison of P. taeda and P. lambertiana gene networks formed by similar TE insertions in gene introns.
type of insetrion	RLC-Daugava in the introns	Common(white)		P.taeda (red)		P.lambertiana (green)
GO	Biological process			hits to uniq genes	80	hits to uniq genes	116
		GO ID	Description	GO-ann in cat	68	GO-ann in cat	69
		90305	nucleic acid phosphodiester bond hydrolysis	9651	response to salt stress	42158	lipoprotein biosynthetic process
		7010	cytoskeleton organization	9790	embryo development	43085	positive regulation of catalytic activity
		55085	transmembrane transport	51013	microtubule severing	51345	positive regulation of hydrolase activity
		6476	protein deacetylation	16485	protein processing	33554	cellular response to stress
		51301	cell division	42273	ribosomal large subunit biogenesis	70417	cellular response to cold
		43436	oxoacid metabolic process	10268	brassinosteroid homeostasis	9167	purine ribonucleoside monophosphate metabolic process
		7154	cell communication	55088	lipid homeostasis	46037	GMP metabolic process
		6325	chromatin organization	6621	protein retention in ER lumen	72593	reactive oxygen species metabolic process
		51169	nuclear transport	226	microtubule cytoskeleton organization	6801	superoxide metabolic process
		9889	regulation of biosynthetic process	16131	brassinosteroid metabolic process	71428	rRNA-containing ribonucleoprotein complex export from nucleus
		43038	amino acid activation	160	phosphorelay signal transduction system	54	ribosomal subunit export from nucleus
		70932	histone H3 deacetylation	40029	regulation of gene expression, epigenetic	31123	RNA 3'-end processing
		17038	protein import	21700	developmental maturation	272	polysaccharide catabolic process
		55114	oxidation-reduction process	9082	branched-chain amino acid biosynthetic process	30029	actin filament-based process
		10646	regulation of cell communication	2000762	regulation of phenylpropanoid metabolic process	30036	actin cytoskeleton organization
		51276	chromosome organization	70681	glutaminyl-tRNAGln biosynthesis via transamidation	51656	establishment of organelle localization
		70647	protein modification by small protein conjugation or removal	10563	negative regulation of phosphorus metabolic process	48580	regulation of post-embryonic development
		1901701	cellular response to oxygen-containing compound	338	protein deneddylation	51168	nuclear export
		32787	monocarboxylic acid metabolic process	9060	aerobic respiration	6405	RNA export from nucleus
		6399	tRNA metabolic process	470	maturation of LSU-rRNA	71426	ribonucleoprotein complex export from nucleus
		46700	heterocycle catabolic process	51174	regulation of phosphorus metabolic process	1902903	regulation of supramolecular fiber organization
		8104	protein localization	16128	phytosteroid metabolic process	110053	regulation of actin filament organization
		7264	small GTPase mediated signal transduction	1901615	organic hydroxy compound metabolic process	6397	mRNA processing
		35556	intracellular signal transduction	6641	triglyceride metabolic process	398	mRNA splicing, via spliceosome
		19219	regulation of nucleobase-containing compound metabolic process	45333	cellular respiration	305	response to oxygen radical
		6807	nitrogen compound metabolic process	31338	regulation of vesicle fusion	71450	cellular response to oxygen radical
		104004	cellular response to environmental stimulus	10228	vegetative to reproductive phase transition of meristem	32392	DNA geometric change
		16052	carbohydrate catabolic process	10928	regulation of auxin mediated signaling pathway	32508	DNA duplex unwinding
		33993	response to lipid	30244	cellulose biosynthetic process	19725	cellular homeostasis
		71702	organic substance transport	30243	cellulose metabolic process	31334	positive regulation of protein complex assembly
		1101	response to acid chemical	48878	chemical homeostasis	2001057	reactive nitrogen species metabolic process
		6575	cellular modified amino acid metabolic process	9097	isoleucine biosynthetic process	2000028	regulation of photoperiodism, flowering
		50793	regulation of developmental process	32879	regulation of localization	2000241	regulation of reproductive process
		9185	ribonucleoside diphosphate metabolic process	18202	peptidyl-histidine modification	48367	shoot system development
		51252	regulation of RNA metabolic process	18394	peptidyl-lysine acetylation	9116	nucleoside metabolic process
		19359	nicotinamide nucleotide biosynthetic process	34968	histone lysine methylation	42278	purine nucleoside metabolic process
		6950	response to stress	48284	organelle fusion	32446	protein modification by small protein conjugation
		1901137	carbohydrate derivative biosynthetic process	51093	negative regulation of developmental process	16567	protein ubiquitination
		51234	establishment of localization	27	ribosomal large subunit assembly	9119	ribonucleoside metabolic process
		9966	regulation of signal transduction	1901607	alpha-amino acid biosynthetic process	46128	purine ribonucleoside metabolic process
		48583	regulation of response to stimulus	44042	glucan metabolic process	71451	cellular response to superoxide
		10629	negative regulation of gene expression	18205	peptidyl-lysine modification	19430	removal of superoxide radicals
		10033	response to organic substance	31399	regulation of protein modification process	46710	GDP metabolic process
		23052	signaling	61024	membrane organization	15979	photosynthesis
		51239	regulation of multicellular organismal process	6081	cellular aldehyde metabolic process	46488	phosphatidylinositol metabolic process
		46434	organophosphate catabolic process	51235	maintenance of location	6505	GPI anchor metabolic process
		19752	carboxylic acid metabolic process	51248	negative regulation of protein metabolic process	1902905	positive regulation of supramolecular fiber organization
		9144	purine nucleoside triphosphate metabolic process	9817	defense response to fungus, incompatible interaction	30838	positive regulation of actin filament polymerization
		72594	establishment of protein localization to organelle	50832	defense response to fungus	6403	RNA localization
		6082	organic acid metabolic process	9607	response to biotic stimulus	46148	pigment biosynthetic process
		6096	glycolytic process	6790	sulfur compound metabolic process	6783	heme biosynthetic process
		6754	ATP biosynthetic process	19852	L-ascorbic acid metabolic process	34614	cellular response to reactive oxygen species
		9166	nucleotide catabolic process	5978	glycogen biosynthetic process	6497	protein lipidation
		7017	microtubule-based process	90502	RNA phosphodiester bond hydrolysis, endonucleolytic	6506	GPI anchor biosynthetic process
		33043	regulation of organelle organization	6638	neutral lipid metabolic process	48522	positive regulation of cellular process
		71478	cellular response to radiation	6473	protein acetylation	71166	ribonucleoprotein complex localization
		34504	protein localization to nucleus	43543	protein acylation	46467	membrane lipid biosynthetic process
		1901292	nucleoside phosphate catabolic process	5977	glycogen metabolic process	9247	glycolipid biosynthetic process
		10017	red or far-red light signaling pathway	60627	regulation of vesicle-mediated transport	71103	DNA conformation change
		71489	cellular response to red or far red light	51049	regulation of transport	10035	response to inorganic substance
		51716	cellular response to stimulus	19220	regulation of phosphate metabolic process	51181	cofactor transport
		80090	regulation of primary metabolic process	8202	steroid metabolic process	51182	coenzyme transport
		43039	tRNA aminoacylation	6760	folic acid-containing compound metabolic process	42157	lipoprotein metabolic process
		46364	monosaccharide biosynthetic process	19748	secondary metabolic process	2000030	regulation of response to red or far red light
		6629	lipid metabolic process	48278	vesicle docking	90227	regulation of red or far-red light signaling pathway
		1903506	regulation of nucleic acid-templated transcription	9250	glucan biosynthetic process	43631	RNA polyadenylation
		46496	nicotinamide nucleotide metabolic process	271	polysaccharide biosynthetic process	6378	mRNA polyadenylation
		42254	ribosome biogenesis	51241	negative regulation of multicellular organismal process	6979	response to oxidative stress
		9585	red, far-red light phototransduction	6887	exocytosis	34599	cellular response to oxidative stress
		7602	phototransduction	32940	secretion by cell	6643	membrane lipid metabolic process
		72521	purine-containing compound metabolic process	110096	cellular response to aldehyde	48518	positive regulation of biological process
		36211	protein modification process	10154	fruit development	18208	peptidyl-proline modification
		6650	glycerophospholipid metabolic process	51651	maintenance of location in cell	19511	peptidyl-proline hydroxylation
		9108	coenzyme biosynthetic process	32507	maintenance of protein location in cell	9409	response to cold
		3	reproduction	45185	maintenance of protein location	51236	establishment of RNA localization
		5975	carbohydrate metabolic process	6607	NLS-bearing protein import into nucleus	45454	cell redox homeostasis
		51186	cofactor metabolic process	31400	negative regulation of protein modification process	71941	nitrogen cycle metabolic process
		70887	cellular response to chemical stimulus	32269	negative regulation of cellular protein metabolic process	6323	DNA packaging
		6508	proteolysis	110095	cellular detoxification of aldehyde	32970	regulation of actin filament-based process
		90304	nucleic acid metabolic process	17006	protein-tetrapyrrole linkage	32535	regulation of cellular component size
		34613	cellular protein localization	61025	membrane fusion	30832	regulation of actin filament length
		9117	nucleotide metabolic process	9083	branched-chain amino acid catabolic process	50658	RNA transport
		6518	peptide metabolic process	42326	negative regulation of phosphorylation	15748	organophosphate ester transport
		1901564	organonitrogen compound metabolic process	45936	negative regulation of phosphate metabolic process	6862	nucleotide transport
		61458	reproductive system development	16072	rRNA metabolic process	55	ribosomal large subunit export from nucleus
		50790	regulation of catalytic activity	6612	protein targeting to membrane	6265	DNA topological change
		9791	post-embryonic development	44092	negative regulation of molecular function	9123	nucleoside monophosphate metabolic process
		32501	multicellular organismal process	51274	beta-glucan biosynthetic process	42440	pigment metabolic process
		45017	glycerolipid biosynthetic process	70646	protein modification by small protein removal	22900	electron transport chain
		44087	regulation of cellular component biogenesis	72657	protein localization to membrane	6778	porphyrin-containing compound metabolic process
		46939	nucleotide phosphorylation	9606	tropism	42168	heme metabolic process
		16310	phosphorylation	71826	ribonucleoprotein complex subunit organization	44375	regulation of peroxisome size
		46474	glycerophospholipid biosynthetic process	51338	regulation of transferase activity	6811	ion transport
		2000026	regulation of multicellular organismal development	51348	negative regulation of transferase activity	6812	cation transport
		6163	purine nucleotide metabolic process	43086	negative regulation of catalytic activity	6281	DNA repair
		15833	peptide transport	34470	ncRNA processing	6289	nucleotide-excision repair
		48519	negative regulation of biological process	48316	seed development	51130	positive regulation of cellular component organization
		18130	heterocycle biosynthetic process	90501	RNA phosphodiester bond hydrolysis	15931	nucleobase-containing compound transport
		42221	response to chemical	18393	internal peptidyl-lysine acetylation	6357	regulation of transcription by RNA polymerase II
		6139	nucleobase-containing compound metabolic process	6475	internal protein amino acid acetylation	1903509	liposaccharide metabolic process
		44238	primary metabolic process	8213	protein alkylation	6664	glycolipid metabolic process
		9259	ribonucleotide metabolic process	6610	ribosomal protein import into nucleus	51493	regulation of cytoskeleton organization
		9266	response to temperature stimulus	6469	negative regulation of protein kinase activity	51495	positive regulation of cytoskeleton organization
		46390	ribose phosphate biosynthetic process	1933	negative regulation of protein phosphorylation	46940	nucleoside monophosphate phosphorylation
		19693	ribose phosphate metabolic process	9793	embryo development ending in seed dormancy	6974	cellular response to DNA damage stimulus
		23051	regulation of signaling	45087	innate immune response	9432	SOS response
		34404	nucleobase-containing small molecule biosynthetic process	90174	organelle membrane fusion	42126	nitrate metabolic process
		44283	small molecule biosynthetic process	33673	negative regulation of kinase activity	46501	protoporphyrinogen IX metabolic process
		19439	aromatic compound catabolic process	18108	peptidyl-tyrosine phosphorylation	6611	protein export from nucleus
		9059	macromolecule biosynthetic process	6631	fatty acid metabolic process	31668	cellular response to extracellular stimulus
		16051	carbohydrate biosynthetic process	46903	secretion	71496	cellular response to external stimulus
		42886	amide transport	9110	vitamin biosynthetic process	1901068	guanosine-containing compound metabolic process
		71705	nitrogen compound transport	9396	folic acid-containing compound biosynthetic process	33014	tetrapyrrole biosynthetic process
		9639	response to red or far red light	9408	response to heat	6779	porphyrin-containing compound biosynthetic process
		9581	detection of external stimulus	6112	energy reserve metabolic process	9161	ribonucleoside monophosphate metabolic process
		9179	purine ribonucleoside diphosphate metabolic process	15980	energy derivation by oxidation of organic compounds	31497	chromatin assembly
		9135	purine nucleoside diphosphate metabolic process	43455	regulation of secondary metabolic process	44093	positive regulation of molecular function
		9583	detection of light stimulus	45992	negative regulation of embryonic development	19319	hexose biosynthetic process
		34654	nucleobase-containing compound biosynthetic process	45995	regulation of embryonic development	33013	tetrapyrrole metabolic process
		70727	cellular macromolecule localization	45859	regulation of protein kinase activity	6333	chromatin assembly or disassembly
		33036	macromolecule localization	43549	regulation of kinase activity	30833	regulation of actin filament polymerization
		46483	heterocycle metabolic process	9584	detection of visible light	32271	regulation of protein polymerization
		32259	methylation	18106	peptidyl-histidine phosphorylation	32273	positive regulation of protein polymerization
		1901362	organic cyclic compound biosynthetic process	51469	vesicle fusion with vacuole	19471	4-hydroxyproline metabolic process
		8654	phospholipid biosynthetic process	6906	vesicle fusion	16311	dephosphorylation
		43603	cellular amide metabolic process	42558	pteridine-containing compound metabolic process	6470	protein dephosphorylation
		6165	nucleoside diphosphate phosphorylation	97576	vacuole fusion	42128	nitrate assimilation
		9132	nucleoside diphosphate metabolic process	7033	vacuole organization	90567	reproductive shoot system development
		6164	purine nucleotide biosynthetic process	43207	response to external biotic stimulus	7015	actin filament organization
		9165	nucleotide biosynthetic process	51246	regulation of protein metabolic process	45010	actin nucleation
		16192	vesicle-mediated transport	6413	translational initiation	32956	regulation of actin cytoskeleton organization
		9605	response to external stimulus	8652	cellular amino acid biosynthetic process	31124	mRNA 3'-end processing
		51171	regulation of nitrogen compound metabolic process	17001	antibiotic catabolic process	90066	regulation of anatomical structure size
		32774	RNA biosynthetic process	16226	iron-sulfur cluster assembly	18401	peptidyl-proline hydroxylation to 4-hydroxy-L-proline
		42866	pyruvate biosynthetic process	31163	metallo-sulfur cluster assembly	8064	regulation of actin polymerization or depolymerization
		6090	pyruvate metabolic process	6904	vesicle docking involved in exocytosis	6352	DNA-templated transcription, initiation
		1901135	carbohydrate derivative metabolic process	140029	exocytic process	6006	glucose metabolic process
		6468	protein phosphorylation	460	maturation of 5.8S rRNA	6094	gluconeogenesis
		51179	localization	6364	rRNA processing	51336	regulation of hydrolase activity
		22607	cellular component assembly	7032	endosome organization	6661	phosphatidylinositol biosynthetic process
		46034	ATP metabolic process	16050	vesicle organization	31503	protein-containing complex localization
		6644	phospholipid metabolic process	35542	regulation of SNARE complex assembly	33750	ribosome localization
		9719	response to endogenous stimulus	15074	DNA integration	303	response to superoxide
		6757	ATP generation from ADP	16441	posttranscriptional gene silencing	50657	nucleic acid transport
		48608	reproductive structure development	10608	posttranscriptional regulation of gene expression	65004	protein-DNA complex assembly
		43043	peptide biosynthetic process	71695	anatomical structure maturation	19318	hexose metabolic process
		22613	ribonucleoprotein complex biogenesis	16197	endosomal transport	6782	protoporphyrinogen IX biosynthetic process
		1901293	nucleoside phosphate biosynthetic process	6970	response to osmotic stress	18175	protein nucleotidylation
		90407	organophosphate biosynthetic process	44262	cellular carbohydrate metabolic process	71824	protein-DNA complex subunit organization
		34641	cellular nitrogen compound metabolic process	6549	isoleucine metabolic process	302	response to reactive oxygen species
		44085	cellular component biogenesis	34637	cellular carbohydrate biosynthetic process	35335	peptidyl-tyrosine dephosphorylation
		71840	cellular component organization or biogenesis	48523	negative regulation of cellular process	9126	purine nucleoside monophosphate metabolic process
		9152	purine ribonucleotide biosynthetic process	33692	cellular polysaccharide biosynthetic process	18117	protein adenylylation
		9260	ribonucleotide biosynthetic process	44264	cellular polysaccharide metabolic process	10638	positive regulation of organelle organization
		6725	cellular aromatic compound metabolic process	6605	protein targeting	16071	mRNA metabolic process
		6259	DNA metabolic process	44265	cellular macromolecule catabolic process	32781	positive regulation of ATPase activity
		8152	metabolic process	51704	multi-organism process	377	RNA splicing, via transesterification reactions with bulged adenosine as nucleophile
		6913	nucleocytoplasmic transport	42445	hormone metabolic process	8380	RNA splicing
		9314	response to radiation	10817	regulation of hormone levels	375	RNA splicing, via transesterification reactions
		6796	phosphate-containing compound metabolic process	1932	regulation of protein phosphorylation	44089	positive regulation of cellular component biogenesis
		6793	phosphorus metabolic process	42325	regulation of phosphorylation	6928	movement of cell or subcellular component
		1901605	alpha-amino acid metabolic process	7040	lysosome organization	7018	microtubule-based movement
		46907	intracellular transport	80171	lytic vacuole organization	9991	response to extracellular stimulus
		6810	transport	6767	water-soluble vitamin metabolic process	43462	regulation of ATPase activity
		2000112	regulation of cellular macromolecule biosynthetic process	6766	vitamin metabolic process	10114	response to red light
		10556	regulation of macromolecule biosynthetic process	43414	macromolecule methylation	98869	cellular oxidant detoxification
		51188	cofactor biosynthetic process	16999	antibiotic metabolic process	6334	nucleosome assembly
		51640	organelle localization	32889	regulation of vacuole fusion, non-autophagic	34728	nucleosome organization
		6091	generation of precursor metabolites and energy	44088	regulation of vacuole organization	9908	flower development
		44237	cellular metabolic process	6659	phosphatidylserine biosynthetic process	97435	supramolecular fiber organization
		48731	system development	6658	phosphatidylserine metabolic process	56	ribosomal small subunit export from nucleus
		7275	multicellular organism development	51273	beta-glucan metabolic process	18126	protein hydroxylation
		6996	organelle organization	6073	cellular glucan metabolic process	70816	phosphorylation of RNA polymerase II C-terminal domain
		44267	cellular protein metabolic process	9698	phenylpropanoid metabolic process	43132	NAD transport
		9142	nucleoside triphosphate biosynthetic process	18022	peptidyl-lysine methylation	10218	response to far red light
		34645	cellular macromolecule biosynthetic process	6479	protein methylation	6260	DNA replication
		44270	cellular nitrogen compound catabolic process	42446	hormone biosynthetic process	1901657	glycosyl compound metabolic process
		44248	cellular catabolic process	6633	fatty acid biosynthetic process	48511	rhythmic process
		34660	ncRNA metabolic process	140056	organelle localization by membrane tethering	7623	circadian rhythm
		72330	monocarboxylic acid biosynthetic process	22406	membrane docking	6366	transcription by RNA polymerase II
		22414	reproductive process	32268	regulation of cellular protein metabolic process	34314	Arp2/3 complex-mediated actin nucleation
		46031	ADP metabolic process	70972	protein localization to endoplasmic reticulum
		9150	purine ribonucleotide metabolic process	31324	negative regulation of cellular metabolic process
		9206	purine ribonucleoside triphosphate biosynthetic process	32543	mitochondrial translation
		9145	purine nucleoside triphosphate biosynthetic process	140053	mitochondrial gene expression
		44260	cellular macromolecule metabolic process	16458	gene silencing
		17144	drug metabolic process	72350	tricarboxylic acid metabolic process
		71214	cellular response to abiotic stimulus	10431	seed maturation
		50794	regulation of cellular process	45047	protein targeting to ER
		6886	intracellular protein transport	72599	establishment of protein localization to endoplasmic reticulum
		15031	protein transport	9063	cellular amino acid catabolic process
		16053	organic acid biosynthetic process	23014	signal transduction by protein phosphorylation
		44249	cellular biosynthetic process	22618	ribonucleoprotein complex assembly
		1901360	organic cyclic compound metabolic process	42255	ribosome assembly
		16569	covalent chromatin modification	70925	organelle assembly
		43412	macromolecule modification	6639	acylglycerol metabolic process
		10605	negative regulation of macromolecule metabolic process	46185	aldehyde catabolic process
		9058	biosynthetic process	9658	chloroplast organization
		1990748	cellular detoxification	9657	plastid organization
		97237	cellular response to toxic substance	6099	tricarboxylic acid cycle
		31323	regulation of cellular metabolic process	6101	citrate metabolic process
		9141	nucleoside triphosphate metabolic process	6952	defense response
		6753	nucleoside phosphate metabolic process	46460	neutral lipid biosynthetic process
		19637	organophosphate metabolic process	9081	branched-chain amino acid metabolic process
		71482	cellular response to light stimulus	10256	endomembrane system organization
		9416	response to light stimulus	42364	water-soluble vitamin biosynthetic process
		33365	protein localization to organelle	35437	maintenance of protein localization in endoplasmic reticulum
		9987	cellular process	72595	maintenance of protein localization in organelle
		43604	amide biosynthetic process	9620	response to fungus
		3006	developmental process involved in reproduction	51707	response to other organism
		6396	RNA processing	48609	multicellular organismal reproductive process
		16070	RNA metabolic process	32504	multicellular organism reproduction
		19363	pyridine nucleotide biosynthetic process	19853	L-ascorbic acid biosynthetic process
		19362	pyridine nucleotide metabolic process	2376	immune system process
		9628	response to abiotic stimulus	51604	protein maturation
		9205	purine ribonucleoside triphosphate metabolic process	16573	histone acetylation
		7165	signal transduction	46294	formaldehyde catabolic process
		34622	cellular protein-containing complex assembly	46292	formaldehyde metabolic process
		72522	purine-containing compound biosynthetic process	42398	cellular modified amino acid biosynthetic process
		1901565	organonitrogen compound catabolic process	44282	small molecule catabolic process
		65009	regulation of molecular function	51172	negative regulation of nitrogen compound metabolic process
		43254	regulation of protein complex assembly	9099	valine biosynthetic process
		51128	regulation of cellular component organization	6573	valine metabolic process
		16575	histone deacetylation	9958	positive gravitropism
		2001141	regulation of RNA biosynthetic process	19432	triglyceride biosynthetic process
		31326	regulation of cellular biosynthetic process	46463	acylglycerol biosynthetic process
		48856	anatomical structure development	46395	carboxylic acid catabolic process
		32502	developmental process	16054	organic acid catabolic process
		18298	protein-chromophore linkage	90150	establishment of protein localization to membrane
		6464	cellular protein modification process	18212	peptidyl-tyrosine modification
		72525	pyridine-containing compound biosynthetic process	42559	pteridine-containing compound biosynthetic process
		72524	pyridine-containing compound metabolic process	18105	peptidyl-serine phosphorylation
		9582	detection of abiotic stimulus	18209	peptidyl-serine modification
		51606	detection of stimulus	9695	jasmonic acid biosynthetic process
		97305	response to alcohol	9694	jasmonic acid metabolic process
		1901700	response to oxygen-containing compound	6427	histidyl-tRNA aminoacylation
		6520	cellular amino acid metabolic process	51603	proteolysis involved in cellular protein catabolic process
		46486	glycerolipid metabolic process	44257	cellular protein catabolic process
		44255	cellular lipid metabolic process	9630	gravitropism
		16043	cellular component organization	9629	response to gravity
		9737	response to abscisic acid	6614	SRP-dependent cotranslational protein targeting to membrane
		9725	response to hormone	6613	cotranslational protein targeting to membrane
		60255	regulation of macromolecule metabolic process	9814	defense response, incompatible interaction
		19222	regulation of metabolic process	98542	defense response to other organism
		46394	carboxylic acid biosynthetic process	6955	immune response
		8150	biological_process	16571	histone methylation
		19538	protein metabolic process
		6606	protein import into nucleus
		51170	import into nucleus
		9057	macromolecule catabolic process
		1901575	organic substance catabolic process
		1901566	organonitrogen compound biosynthetic process
		6733	oxidoreduction coenzyme metabolic process
		6732	coenzyme metabolic process
		9056	catabolic process
		6412	translation
		10467	gene expression
		5996	monosaccharide metabolic process
		6351	transcription, DNA-templated
		97659	nucleic acid-templated transcription
		44271	cellular nitrogen compound biosynthetic process
		9892	negative regulation of metabolic process
		34655	nucleobase-containing compound catabolic process
		1901361	organic cyclic compound catabolic process
		9201	ribonucleoside triphosphate biosynthetic process
		9199	ribonucleoside triphosphate metabolic process
		71704	organic substance metabolic process
		45184	establishment of protein localization
		18193	peptidyl-amino acid modification
		19438	aromatic compound biosynthetic process
		5976	polysaccharide metabolic process
		43170	macromolecule metabolic process
		6418	tRNA aminoacylation for protein translation
		30163	protein catabolic process
		35601	protein deacylation
		98732	macromolecule deacylation
		51649	establishment of localization in cell
		51641	cellular localization
		6355	regulation of transcription, DNA-templated
		10468	regulation of gene expression
		50896	response to stimulus
		55086	nucleobase-containing small molecule metabolic process
		44281	small molecule metabolic process
		98754	detoxification
		9636	response to toxic substance
		8610	lipid biosynthetic process
		1901576	organic substance biosynthetic process
		50789	regulation of biological process
		65007	biological regulation
		42592	homeostatic process
		65008	regulation of biological quality
		16570	histone modification
		65003	protein-containing complex assembly
		43933	protein-containing complex subunit organization

## Sheet: (D)Daug_molF
Additional file 5 a-t. Comparison of P. taeda and P. lambertiana gene networks formed by similar TE insertions in gene introns.
type of insetrion	RLC-Daugava in the introns	Common(white)		P.taeda (red)		P.lambertiana (green)
GO	Molecular function			hits to uniq genes	80	hits to uniq genes	116
		GO ID	Description	GO-ann in cat	73	GO-ann in cat	86
		4386	helicase activity	42134	rRNA primary transcript binding	16860	intramolecular oxidoreductase activity
		30246	carbohydrate binding	46923	ER retention sequence binding	16864	intramolecular oxidoreductase activity, transposing S-S bonds
		3924	GTPase activity	155	phosphorelay sensor kinase activity	31543	peptidyl-proline dioxygenase activity
		16818	hydrolase activity, acting on acid anhydrides, in phosphorus-containing anhydrides	4616	phosphogluconate dehydrogenase (decarboxylating) activity	19798	procollagen-proline dioxygenase activity
		43167	ion binding	18738	S-formylglutathione hydrolase activity	31406	carboxylic acid binding
		16790	thiolester hydrolase activity	8139	nuclear localization sequence binding	31418	L-ascorbic acid binding
		8233	peptidase activity	46906	tetrapyrrole binding	16209	antioxidant activity
		16887	ATPase activity	4449	isocitrate dehydrogenase (NAD+) activity	4784	superoxide dismutase activity
		16301	kinase activity	51539	4 iron, 4 sulfur cluster binding	16160	amylase activity
		42623	ATPase activity, coupled	4794	L-threonine ammonia-lyase activity	4112	cyclic-nucleotide phosphodiesterase activity
		51287	NAD binding	16841	ammonia-lyase activity	4114	3',5'-cyclic-nucleotide phosphodiesterase activity
		50662	coenzyme binding	8442	3-hydroxyisobutyrate dehydrogenase activity	8237	metallopeptidase activity
		43169	cation binding	8536	Ran GTPase binding	16776	phosphotransferase activity, phosphate group as acceptor
		51020	GTPase binding	4497	monooxygenase activity	50145	nucleoside monophosphate kinase activity
		48037	cofactor binding	16774	phosphotransferase activity, carboxyl group as acceptor	140104	molecular carrier activity
		16874	ligase activity	4618	phosphoglycerate kinase activity	4385	guanylate kinase activity
		51536	iron-sulfur cluster binding	20037	heme binding	16615	malate dehydrogenase activity
		16875	ligase activity, forming carbon-oxygen bonds	19207	kinase regulator activity	4470	malic enzyme activity
		16746	transferase activity, transferring acyl groups	5047	signal recognition particle binding	70566	adenylyltransferase activity
		1883	purine nucleoside binding	43021	ribonucleoprotein complex binding	70733	protein adenylyltransferase activity
		3723	RNA binding	42054	histone methyltransferase activity	4471	malate dehydrogenase (decarboxylating) (NAD+) activity
		5215	transporter activity	8276	protein methyltransferase activity	15631	tubulin binding
		97367	carbohydrate derivative binding	4488	methylenetetrahydrofolate dehydrogenase (NADP+) activity	43014	alpha-tubulin binding
		1882	nucleoside binding	3844	1,4-alpha-glucan branching enzyme activity	8094	DNA-dependent ATPase activity
		8092	cytoskeletal protein binding	5048	signal sequence binding	3678	DNA helicase activity
		19213	deacetylase activity	42277	peptide binding	4003	ATP-dependent DNA helicase activity
		34979	NAD-dependent protein deacetylase activity	19843	rRNA binding	43178	alcohol binding
		33558	protein deacetylase activity	44877	protein-containing complex binding	10427	abscisic acid binding
		16410	N-acyltransferase activity	3779	actin binding	8026	ATP-dependent helicase activity
		30234	enzyme regulator activity	17016	Ras GTPase binding	140097	catalytic activity, acting on DNA
		16811	hydrolase activity, acting on carbon-nitrogen (but not peptide) bonds, in linear amides	31267	small GTPase binding	3916	DNA topoisomerase activity
		16810	hydrolase activity, acting on carbon-nitrogen (but not peptide) bonds	19901	protein kinase binding	3729	mRNA binding
		17111	nucleoside-triphosphatase activity	19900	kinase binding	16830	carbon-carbon lyase activity
		16462	pyrophosphatase activity	4860	protein kinase inhibitor activity	60590	ATPase regulator activity
		8080	N-acetyltransferase activity	19887	protein kinase regulator activity	1671	ATPase activator activity
		8270	zinc ion binding	16638	oxidoreductase activity, acting on the CH-NH2 group of donors	16779	nucleotidyltransferase activity
		140101	catalytic activity, acting on a tRNA	50235	pyridoxal 4-dehydrogenase activity	8047	enzyme activator activity
		140098	catalytic activity, acting on RNA	3725	double-stranded RNA binding	48029	monosaccharide binding
		3700	DNA-binding transcription factor activity	4315	3-oxoacyl-[acyl-carrier-protein] synthase activity	16861	intramolecular oxidoreductase activity, interconverting aldoses and ketoses
		140110	transcription regulator activity	4312	fatty acid synthase activity	19787	ubiquitin-like protein transferase activity
		16741	transferase activity, transferring one-carbon groups	287	magnesium ion binding	16627	oxidoreductase activity, acting on the CH-CH group of donors
		16407	acetyltransferase activity	4321	fatty-acyl-CoA synthase activity	33293	monocarboxylic acid binding
		70011	peptidase activity, acting on L-amino acid peptides	8374	O-acyltransferase activity	19840	isoprenoid binding
		43168	anion binding	30674	protein binding, bridging	16742	hydroxymethyl-, formyl- and related transferase activity
		51540	metal cluster binding	60090	molecular adaptor activity	4643	phosphoribosylaminoimidazolecarboxamide formyltransferase activity
		97159	organic cyclic compound binding	8565	protein transporter activity	16634	oxidoreductase activity, acting on the CH-CH group of donors, oxygen as acceptor
		17136	NAD-dependent histone deacetylase activity	4525	ribonuclease III activity	4109	coproporphyrinogen oxidase activity
		4407	histone deacetylase activity	32296	double-stranded RNA-specific ribonuclease activity	31545	peptidyl-proline 4-dioxygenase activity
		16853	isomerase activity	19210	kinase inhibitor activity	3690	double-stranded DNA binding
		3824	catalytic activity	70003	threonine-type peptidase activity	16791	phosphatase activity
		98772	molecular function regulator	46027	phospholipid:diacylglycerol acyltransferase activity	4721	phosphoprotein phosphatase activity
		3674	molecular_function	18024	histone-lysine N-methyltransferase activity	16814	hydrolase activity, acting on carbon-nitrogen (but not peptide) bonds, in cyclic amidines
		4812	aminoacyl-tRNA ligase activity	16279	protein-lysine N-methyltransferase activity	19238	cyclohydrolase activity
		16747	transferase activity, transferring acyl groups other than amino-acyl groups	8757	S-adenosylmethionine-dependent methyltransferase activity	5198	structural molecule activity
		5506	iron ion binding	4519	endonuclease activity	17056	structural constituent of nuclear pore
		46914	transition metal ion binding	4448	isocitrate dehydrogenase activity	16831	carboxy-lyase activity
		5525	GTP binding	4298	threonine-type endopeptidase activity	4609	phosphatidylserine decarboxylase activity
		19001	guanyl nucleotide binding	4521	endoribonuclease activity	51213	dioxygenase activity
		46983	protein dimerization activity	60089	molecular transducer activity	70035	purine NTP-dependent helicase activity
		140096	catalytic activity, acting on a protein	16891	endoribonuclease activity, producing 5'-phosphomonoesters	16721	oxidoreductase activity, acting on superoxide radicals as acceptor
		4553	hydrolase activity, hydrolyzing O-glycosyl compounds	16893	endonuclease activity, active with either ribo- or deoxyribonucleic acids and producing 5'-phosphomonoesters	4725	protein tyrosine phosphatase activity
		16798	hydrolase activity, acting on glycosyl bonds	70402	NADPH binding	42562	hormone binding
		1901363	heterocyclic compound binding	50661	NADP binding	140142	nucleocytoplasmic carrier activity
		32041	NAD-dependent histone deacetylase activity (H3-K14 specific)	52689	carboxylic ester hydrolase activity	61608	nuclear import signal receptor activity
		31078	histone deacetylase activity (H3-K14 specific)	4857	enzyme inhibitor activity	3917	DNA topoisomerase type I activity
		4462	lactoylglutathione lyase activity	4353	glutamate dehydrogenase [NAD(P)+] activity	8081	phosphoric diester hydrolase activity
		16846	carbon-sulfur lyase activity	16639	oxidoreductase activity, acting on the CH-NH2 group of donors, NAD or NADP as acceptor	16769	transferase activity, transferring nitrogenous groups
		19899	enzyme binding	50567	glutaminyl-tRNA synthase (glutamine-hydrolyzing) activity	8483	transaminase activity
		5515	protein binding	19825	oxygen binding	8138	protein tyrosine/serine/threonine phosphatase activity
		32559	adenyl ribonucleotide binding	8234	cysteine-type peptidase activity	16824	hydrolase activity, acting on acid halide bonds
		30554	adenyl nucleotide binding	5507	copper ion binding	19120	hydrolase activity, acting on acid halide bonds, in C-halide compounds
		17076	purine nucleotide binding	10349	L-galactose dehydrogenase activity	9055	electron transfer activity
		16772	transferase activity, transferring phosphorus-containing groups	4713	protein tyrosine kinase activity	16289	CoA hydrolase activity
		16740	transferase activity	9881	photoreceptor activity	16706	2-oxoglutarate-dependent dioxygenase activity
		5524	ATP binding	38023	signaling receptor activity	18786	haloalkane dehalogenase activity
		32553	ribonucleotide binding	16758	transferase activity, transferring hexosyl groups	15019	heparan-alpha-glucosaminide N-acetyltransferase activity
		166	nucleotide binding	16757	transferase activity, transferring glycosyl groups	16161	beta-amylase activity
		16616	oxidoreductase activity, acting on the CH-OH group of donors, NAD or NADP as acceptor	4821	histidine-tRNA ligase activity	60589	nucleoside-triphosphatase regulator activity
		16614	oxidoreductase activity, acting on CH-OH group of donors	16408	C-acyltransferase activity	15036	disulfide oxidoreductase activity
		42803	protein homodimerization activity	8568	microtubule-severing ATPase activity	15035	protein disulfide oxidoreductase activity
		42802	identical protein binding	42393	histone binding	4656	procollagen-proline 4-dioxygenase activity
		30170	pyridoxal phosphate binding	4455	ketol-acid reductoisomerase activity	3756	protein disulfide isomerase activity
		70279	vitamin B6 binding	16884	carbon-nitrogen ligase activity, with glutamine as amido-N-donor	4842	ubiquitin-protein transferase activity
		16705	oxidoreductase activity, acting on paired donors, with incorporation or reduction of molecular oxygen	16879	ligase activity, forming carbon-nitrogen bonds	4222	metalloendopeptidase activity
		16491	oxidoreductase activity	16278	lysine N-methyltransferase activity	43177	organic acid binding
		32550	purine ribonucleoside binding	4673	protein histidine kinase activity	4347	glucose-6-phosphate isomerase activity
		32549	ribonucleoside binding	16775	phosphotransferase activity, nitrogenous group as acceptor	22857	transmembrane transporter activity
		3677	DNA binding	4674	protein serine/threonine kinase activity	3774	motor activity
		3676	nucleic acid binding	5509	calcium ion binding	3777	microtubule motor activity
		46872	metal ion binding	16840	carbon-nitrogen lyase activity	3697	single-stranded DNA binding
		32561	guanyl ribonucleotide binding	4197	cysteine-type endopeptidase activity	16667	oxidoreductase activity, acting on a sulfur group of donors
		32555	purine ribonucleotide binding	16646	oxidoreductase activity, acting on the CH-NH group of donors, NAD or NADP as acceptor	16151	nickel cation binding
		4672	protein kinase activity	16645	oxidoreductase activity, acting on the CH-NH group of donors	42578	phosphoric ester hydrolase activity
		16773	phosphotransferase activity, alcohol group as acceptor	16905	myosin heavy chain kinase activity	3937	IMP cyclohydrolase activity
		16829	lyase activity	4683	calmodulin-dependent protein kinase activity	8238	exopeptidase activity
		4175	endopeptidase activity	8170	N-methyltransferase activity	4177	aminopeptidase activity
		8168	methyltransferase activity	33218	amide binding	51537	2 iron, 2 sulfur cluster binding
		19842	vitamin binding	4540	ribonuclease activity	16671	oxidoreductase activity, acting on a sulfur group of donors, disulfide as acceptor
		36094	small molecule binding			47617	acyl-CoA hydrolase activity
		8144	drug binding			19205	nucleobase-containing compound kinase activity
		8289	lipid binding
		5488	binding
		35639	purine ribonucleoside triphosphate binding
		1901265	nucleoside phosphate binding
		16817	hydrolase activity, acting on acid anhydrides
		16787	hydrolase activity
		4518	nuclease activity
		16788	hydrolase activity, acting on ester bonds

## Sheet: (E)Plater-MITEbioP
Additional file 5 a-t. Comparison of P. taeda and P. lambertiana gene networks formed by similar TE insertions in gene introns.
type of insetrion	MITE Plater in the introns	Common(white)		P.taeda (red)		P.lambertiana(green)
GO	Biological process			hits to uniqe genes	73	hits to uniqe genes	87
		name	Description	GO-ann in category	69	GO-ann in category	37
		6520	cellular amino acid metabolic process	9072	aromatic amino acid family metabolic process	160	phosphorelay signal transduction system
		10038	response to metal ion	43933	protein-containing complex subunit organization	22900	electron transport chain
		65008	regulation of biological quality	65003	protein-containing complex assembly	15893	drug transport
		42592	homeostatic process	10042	response to manganese ion	6855	drug transmembrane transport
		65007	biological regulation	10817	regulation of hormone levels	8654	phospholipid biosynthetic process
		50789	regulation of biological process	98660	inorganic ion transmembrane transport	9636	response to toxic substance
		44237	cellular metabolic process	98662	inorganic cation transmembrane transport	98754	detoxification
		34641	cellular nitrogen compound metabolic process	55086	nucleobase-containing small molecule metabolic process	45454	cell redox homeostasis
		19222	regulation of metabolic process	71826	ribonucleoprotein complex subunit organization	42493	response to drug
		1901576	organic substance biosynthetic process	6955	immune response	6979	response to oxidative stress
		8610	lipid biosynthetic process	71554	cell wall organization or biogenesis	6259	DNA metabolic process
		8150	biological_process	42546	cell wall biogenesis	6650	glycerophospholipid metabolic process
		23052	signaling	19693	ribose phosphate metabolic process	46488	phosphatidylinositol metabolic process
		44281	small molecule metabolic process	30243	cellulose metabolic process	97237	cellular response to toxic substance
		50896	response to stimulus	30244	cellulose biosynthetic process	42398	cellular modified amino acid biosynthetic process
		10468	regulation of gene expression	9142	nucleoside triphosphate biosynthetic process	33554	cellular response to stress
		6355	regulation of transcription, DNA-templated	9145	purine nucleoside triphosphate biosynthetic process	6644	phospholipid metabolic process
		19637	organophosphate metabolic process	10043	response to zinc ion	46486	glycerolipid metabolic process
		44267	cellular protein metabolic process	22613	ribonucleoprotein complex biogenesis	23014	signal transduction by protein phosphorylation
		6412	translation	6427	histidyl-tRNA aminoacylation	46474	glycerophospholipid biosynthetic process
		44085	cellular component biogenesis	71229	cellular response to acid chemical	18193	peptidyl-amino acid modification
		6418	tRNA aminoacylation for protein translation	9694	jasmonic acid metabolic process	46854	phosphatidylinositol phosphorylation
		70887	cellular response to chemical stimulus	9695	jasmonic acid biosynthetic process	97659	nucleic acid-templated transcription
		43170	macromolecule metabolic process	5976	polysaccharide metabolic process	1172	transcription, RNA-templated
		71704	organic substance metabolic process	50801	ion homeostasis	6974	cellular response to DNA damage stimulus
		9058	biosynthetic process	98771	inorganic ion homeostasis	6281	DNA repair
		55085	transmembrane transport	44283	small molecule biosynthetic process	16226	iron-sulfur cluster assembly
		6950	response to stress	9199	ribonucleoside triphosphate metabolic process	46834	lipid phosphorylation
		9059	macromolecule biosynthetic process	9201	ribonucleoside triphosphate biosynthetic process	1990748	cellular detoxification
		8152	metabolic process	1901361	organic cyclic compound catabolic process	31163	metallo-sulfur cluster assembly
		10467	gene expression	34655	nucleobase-containing compound catabolic process	6658	phosphatidylserine metabolic process
		6796	phosphate-containing compound metabolic process	90662	ATP hydrolysis coupled transmembrane transport	6659	phosphatidylserine biosynthetic process
		19538	protein metabolic process	16053	organic acid biosynthetic process	98869	cellular oxidant detoxification
		2001141	regulation of RNA biosynthetic process	2376	immune system process	6575	cellular modified amino acid metabolic process
		1903506	regulation of nucleic acid-templated transcription	2252	immune effector process	30258	lipid modification
		60255	regulation of macromolecule metabolic process	9611	response to wounding	30259	lipid glycosylation
		6082	organic acid metabolic process	271	polysaccharide biosynthetic process	32774	RNA biosynthetic process
		51716	cellular response to stimulus	5996	monosaccharide metabolic process	45017	glycerolipid biosynthetic process
		7165	signal transduction	42445	hormone metabolic process	6790	sulfur compound metabolic process
		44249	cellular biosynthetic process	48583	regulation of response to stimulus	32259	methylation
		18130	heterocycle biosynthetic process	50776	regulation of immune response	18106	peptidyl-histidine phosphorylation
		51171	regulation of nitrogen compound metabolic process	6732	coenzyme metabolic process	70085	glycosylation
		31326	regulation of cellular biosynthetic process	6733	oxidoreduction coenzyme metabolic process	18202	peptidyl-histidine modification
		6091	generation of precursor metabolites and energy	16311	dephosphorylation
		44271	cellular nitrogen compound biosynthetic process	46148	pigment biosynthetic process
		90407	organophosphate biosynthetic process	9718	anthocyanin-containing compound biosynthetic process
		6807	nitrogen compound metabolic process	51604	protein maturation
		19219	regulation of nucleobase-containing compound metabolic process	71805	potassium ion transmembrane transport
		10035	response to inorganic substance	9150	purine ribonucleotide metabolic process
		16310	phosphorylation	9152	purine ribonucleotide biosynthetic process
		16070	RNA metabolic process	55082	cellular chemical homeostasis
		43604	amide biosynthetic process	6873	cellular ion homeostasis
		9987	cellular process	32504	multicellular organism reproduction
		19438	aromatic compound biosynthetic process	48609	multicellular organismal reproductive process
		34654	nucleobase-containing compound biosynthetic process	15980	energy derivation by oxidation of organic compounds
		43603	cellular amide metabolic process	45333	cellular respiration
		46483	heterocycle metabolic process	48584	positive regulation of response to stimulus
		34660	ncRNA metabolic process	1901575	organic substance catabolic process
		6399	tRNA metabolic process	16052	carbohydrate catabolic process
		19725	cellular homeostasis	6828	manganese ion transport
		50794	regulation of cellular process	71421	manganese ion transmembrane transport
		51252	regulation of RNA metabolic process	45089	positive regulation of innate immune response
		1901362	organic cyclic compound biosynthetic process	2218	activation of innate immune response
		31323	regulation of cellular metabolic process	98655	cation transmembrane transport
		80090	regulation of primary metabolic process	10033	response to organic substance
		19752	carboxylic acid metabolic process	9725	response to hormone
		36211	protein modification process	72524	pyridine-containing compound metabolic process
		6464	cellular protein modification process	72525	pyridine-containing compound biosynthetic process
		51234	establishment of localization	10410	hemicellulose metabolic process
		6810	transport	10411	xyloglucan metabolic process
		10556	regulation of macromolecule biosynthetic process	9415	response to water
		2000112	regulation of cellular macromolecule biosynthetic process	9414	response to water deprivation
		6793	phosphorus metabolic process	6952	defense response
		1901564	organonitrogen compound metabolic process	98542	defense response to other organism
		1901566	organonitrogen compound biosynthetic process	6996	organelle organization
		55114	oxidation-reduction process	9657	plastid organization
		6725	cellular aromatic compound metabolic process	1901292	nucleoside phosphate catabolic process
		71840	cellular component organization or biogenesis	9166	nucleotide catabolic process
		43043	peptide biosynthetic process	32502	developmental process
		22607	cellular component assembly	48856	anatomical structure development
		44238	primary metabolic process	1901605	alpha-amino acid metabolic process
		6139	nucleobase-containing compound metabolic process	9064	glutamine family amino acid metabolic process
		44260	cellular macromolecule metabolic process	6101	citrate metabolic process
		51179	localization	6099	tricarboxylic acid cycle
		35556	intracellular signal transduction	46394	carboxylic acid biosynthetic process
		44255	cellular lipid metabolic process	8652	cellular amino acid biosynthetic process
		16043	cellular component organization	9658	chloroplast organization
		43038	amino acid activation	9813	flavonoid biosynthetic process
		43039	tRNA aminoacylation	65009	regulation of molecular function
		9889	regulation of biosynthetic process	71395	cellular response to jasmonic acid stimulus
		90304	nucleic acid metabolic process	70925	organelle assembly
		34645	cellular macromolecule biosynthetic process	42255	ribosome assembly
		1901360	organic cyclic compound metabolic process	6073	cellular glucan metabolic process
		51186	cofactor metabolic process	9250	glucan biosynthetic process
		7154	cell communication	72522	purine-containing compound biosynthetic process
		6468	protein phosphorylation	34622	cellular protein-containing complex assembly
		42221	response to chemical	22618	ribonucleoprotein complex assembly
		43436	oxoacid metabolic process	44248	cellular catabolic process
		6518	peptide metabolic process	19439	aromatic compound catabolic process
		5975	carbohydrate metabolic process	6364	rRNA processing
		43412	macromolecule modification	470	maturation of LSU-rRNA
		6629	lipid metabolic process	9205	purine ribonucleoside triphosphate metabolic process
		90305	nucleic acid phosphodiester bond hydrolysis	34220	ion transmembrane transport
				19362	pyridine nucleotide metabolic process
				19363	pyridine nucleotide biosynthetic process
				6396	RNA processing
				3006	developmental process involved in reproduction
				10431	seed maturation
				72350	tricarboxylic acid metabolic process
				9755	hormone-mediated signaling pathway
				6757	ATP generation from ADP
				6096	glycolytic process
				46700	heterocycle catabolic process
				6753	nucleoside phosphate metabolic process
				9141	nucleoside triphosphate metabolic process
				46916	cellular transition metal ion homeostasis
				30026	cellular manganese ion homeostasis
				98659	inorganic cation import across plasma membrane
				9864	induced systemic resistance, jasmonic acid mediated signaling pathway
				32787	monocarboxylic acid metabolic process
				72330	monocarboxylic acid biosynthetic process
				9060	aerobic respiration
				9259	ribonucleotide metabolic process
				9260	ribonucleotide biosynthetic process
				46434	organophosphate catabolic process
				1990573	potassium ion import across plasma membrane
				6633	fatty acid biosynthetic process
				42446	hormone biosynthetic process
				2684	positive regulation of immune system process
				50778	positive regulation of immune response
				51273	beta-glucan metabolic process
				55071	manganese ion homeostasis
				31349	positive regulation of defense response
				17144	drug metabolic process
				16999	antibiotic metabolic process
				46688	response to copper ion
				9206	purine ribonucleoside triphosphate biosynthetic process
				46031	ADP metabolic process
				33692	cellular polysaccharide biosynthetic process
				71555	cell wall organization
				6631	fatty acid metabolic process
				22414	reproductive process
				51704	multi-organism process
				51707	response to other organism
				44270	cellular nitrogen compound catabolic process
				31347	regulation of defense response
				15979	photosynthesis
				45229	external encapsulating structure organization
				7275	multicellular organism development
				48731	system development
				6561	proline biosynthetic process
				51188	cofactor biosynthetic process
				9108	coenzyme biosynthetic process
				44264	cellular polysaccharide metabolic process
				9073	aromatic amino acid family biosynthetic process
				34637	cellular carbohydrate biosynthetic process
				9812	flavonoid metabolic process
				46283	anthocyanin-containing compound metabolic process
				9117	nucleotide metabolic process
				46939	nucleotide phosphorylation
				99587	inorganic ion import across plasma membrane
				44262	cellular carbohydrate metabolic process
				6812	cation transport
				30001	metal ion transport
				46835	carbohydrate phosphorylation
				71695	anatomical structure maturation
				41	transition metal ion transport
				6829	zinc ion transport
				1101	response to acid chemical
				71310	cellular response to organic substance
				50790	regulation of catalytic activity
				43086	negative regulation of catalytic activity
				1901293	nucleoside phosphate biosynthetic process
				48608	reproductive structure development
				48316	seed development
				460	maturation of 5.8S rRNA
				9753	response to jasmonic acid
				32870	cellular response to hormone stimulus
				9719	response to endogenous stimulus
				46034	ATP metabolic process
				9132	nucleoside diphosphate metabolic process
				55080	cation homeostasis
				1901135	carbohydrate derivative metabolic process
				48878	chemical homeostasis
				6090	pyruvate metabolic process
				42866	pyruvate biosynthetic process
				9605	response to external stimulus
				43207	response to external biotic stimulus
				9165	nucleotide biosynthetic process
				6164	purine nucleotide biosynthetic process
				9991	response to extracellular stimulus
				6165	nucleoside diphosphate phosphorylation
				9144	purine nucleoside triphosphate metabolic process
				1901700	response to oxygen-containing compound
				1901607	alpha-amino acid biosynthetic process
				9135	purine nucleoside diphosphate metabolic process
				9179	purine ribonucleoside diphosphate metabolic process
				80134	regulation of response to stress
				34470	ncRNA processing
				16051	carbohydrate biosynthetic process
				55065	metal ion homeostasis
				55076	transition metal ion homeostasis
				21700	developmental maturation
				34404	nucleobase-containing small molecule biosynthetic process
				9628	response to abiotic stimulus
				46390	ribose phosphate biosynthetic process
				9266	response to temperature stimulus
				9408	response to heat
				61458	reproductive system development
				2253	activation of immune response
				6813	potassium ion transport
				19359	nicotinamide nucleotide biosynthetic process
				71495	cellular response to endogenous stimulus
				72521	purine-containing compound metabolic process
				6163	purine nucleotide metabolic process
				45087	innate immune response
				9607	response to biotic stimulus
				2682	regulation of immune system process
				9793	embryo development ending in seed dormancy
				9867	jasmonic acid mediated signaling pathway
				71577	zinc ion transmembrane transport
				51274	beta-glucan biosynthetic process
				70838	divalent metal ion transport
				90501	RNA phosphodiester bond hydrolysis
				32501	multicellular organismal process
				42742	defense response to bacterium
				9682	induced systemic resistance
				9791	post-embryonic development
				42440	pigment metabolic process
				2181	cytoplasmic translation
				7584	response to nutrient
				10383	cell wall polysaccharide metabolic process
				45088	regulation of innate immune response
				9056	catabolic process
				1901137	carbohydrate derivative biosynthetic process
				48518	positive regulation of biological process
				99131	ATP hydrolysis coupled ion transmembrane transport
				6811	ion transport
				98657	import into cell
				98739	import across plasma membrane
				44092	negative regulation of molecular function
				42545	cell wall modification
				3	reproduction
				6875	cellular metal ion homeostasis
				16072	rRNA metabolic process
				19321	pentose metabolic process
				42254	ribosome biogenesis
				46496	nicotinamide nucleotide metabolic process
				9084	glutamine family amino acid biosynthetic process
				27	ribosomal large subunit assembly
				44042	glucan metabolic process
				6508	proteolysis
				32879	regulation of localization
				61088	regulation of sequestering of zinc ion
				10118	stomatal movement
				1901701	cellular response to oxygen-containing compound
				15672	monovalent inorganic cation transport
				42273	ribosomal large subunit biogenesis
				16485	protein processing
				44036	cell wall macromolecule metabolic process
				10154	fruit development
				30003	cellular cation homeostasis
				6754	ATP biosynthetic process
				6560	proline metabolic process
				31667	response to nutrient levels
				10501	RNA secondary structure unwinding
				72511	divalent inorganic cation transport
				9617	response to bacterium
				6014	D-ribose metabolic process
				9185	ribonucleoside diphosphate metabolic process
				90502	RNA phosphodiester bond hydrolysis, endonucleolytic
				99132	ATP hydrolysis coupled cation transmembrane transport
				9790	embryo development
				1902600	proton transmembrane transport

## Sheet: (F)Plater-MITEmolF
Additional file 5 a-t. Comparison of P. taeda and P. lambertiana gene networks formed by similar TE insertions in gene introns.
type of insetrion	MITE-Plater in the introns	Common(white)		P.taeda (red)		P.lambertiana(green)
GO	Molecular function			hits to uniqe genes	73	hits to uniq genes	87
		name	Description	GO-ann in category	69	name	49
		32553	ribonucleotide binding	16817	hydrolase activity, acting on acid anhydrides	9055	electron transfer activity
		32555	purine ribonucleotide binding	19842	vitamin binding	51536	iron-sulfur cluster binding
		22804	active transmembrane transporter activity	4540	ribonuclease activity	16790	thiolester hydrolase activity
		15291	secondary active transmembrane transporter activity	42626	ATPase activity, coupled to transmembrane movement of substances	16289	CoA hydrolase activity
		16874	ligase activity	42625	ATPase coupled ion transmembrane transporter activity	8289	lipid binding
		16875	ligase activity, forming carbon-oxygen bonds	22853	active ion transmembrane transporter activity	4112	cyclic-nucleotide phosphodiesterase activity
		16788	hydrolase activity, acting on ester bonds	22890	inorganic cation transmembrane transporter activity	4114	3',5'-cyclic-nucleotide phosphodiesterase activity
		4518	nuclease activity	15077	monovalent inorganic cation transmembrane transporter activity	16775	phosphotransferase activity, nitrogenous group as acceptor
		1901265	nucleoside phosphate binding	4674	protein serine/threonine kinase activity	4673	protein histidine kinase activity
		35639	purine ribonucleoside triphosphate binding	30246	carbohydrate binding	16810	hydrolase activity, acting on carbon-nitrogen (but not peptide) bonds
		16491	oxidoreductase activity	30247	polysaccharide binding	16780	phosphotransferase activity, for other substituted phosphate groups
		36094	small molecule binding	43492	ATPase activity, coupled to movement of substances	16684	oxidoreductase activity, acting on peroxide as acceptor
		166	nucleotide binding	70279	vitamin B6 binding	4601	peroxidase activity
		97367	carbohydrate derivative binding	30170	pyridoxal phosphate binding	4527	exonuclease activity
		48037	cofactor binding	16616	oxidoreductase activity, acting on the CH-OH group of donors, NAD or NADP as acceptor	16779	nucleotidyltransferase activity
		16787	hydrolase activity	70011	peptidase activity, acting on L-amino acid peptides	97747	RNA polymerase activity
		5488	binding	8236	serine-type peptidase activity	16209	antioxidant activity
		8144	drug binding	51139	metal ion:proton antiporter activity	51540	metal cluster binding
		46872	metal ion binding	10486	manganese:proton antiporter activity	16895	exodeoxyribonuclease activity, producing 5'-phosphomonoesters
		46914	transition metal ion binding	8186	RNA-dependent ATPase activity	35312	5'-3' exodeoxyribonuclease activity
		1901363	heterocyclic compound binding	4004	ATP-dependent RNA helicase activity	16741	transferase activity, transferring one-carbon groups
		16772	transferase activity, transferring phosphorus-containing groups	15075	ion transmembrane transporter activity	8168	methyltransferase activity
		16740	transferase activity	16798	hydrolase activity, acting on glycosyl bonds	33699	DNA 5'-adenosine monophosphate hydrolase activity
		16757	transferase activity, transferring glycosyl groups	4553	hydrolase activity, hydrolyzing O-glycosyl compounds	8270	zinc ion binding
		43169	cation binding	46983	protein dimerization activity	16811	hydrolase activity, acting on carbon-nitrogen (but not peptide) bonds, in linear amides
		3723	RNA binding	16903	oxidoreductase activity, acting on the aldehyde or oxo group of donors	42586	peptide deformylase activity
		19843	rRNA binding	16624	oxidoreductase activity, acting on the aldehyde or oxo group of donors, disulfide as acceptor	4529	exodeoxyribonuclease activity
		16773	phosphotransferase activity, alcohol group as acceptor	42623	ATPase activity, coupled	3697	single-stranded DNA binding
		4672	protein kinase activity	8026	ATP-dependent helicase activity	4536	deoxyribonuclease activity
		3674	molecular_function	31420	alkali metal ion binding	5543	phospholipid binding
		5215	transporter activity	4747	ribokinase activity	140097	catalytic activity, acting on DNA
		5198	structural molecule activity	16747	transferase activity, transferring acyl groups other than amino-acyl groups	8409	5'-3' exonuclease activity
		3676	nucleic acid binding	16408	C-acyltransferase activity	16796	exonuclease activity, active with either ribo- or deoxyribonucleic acids and producing 5'-phosphomonoesters
		3677	DNA binding	4252	serine-type endopeptidase activity	34062	5'-3' RNA polymerase activity
		16705	oxidoreductase activity, acting on paired donors, with incorporation or reduction of molecular oxygen	4821	histidine-tRNA ligase activity	3968	RNA-directed 5'-3' RNA polymerase activity
		51213	dioxygenase activity	16298	lipase activity	15238	drug transmembrane transporter activity
		16702	oxidoreductase activity, acting on single donors with incorporation of molecular oxygen, incorporation of two atoms of oxygen	98772	molecular function regulator	155	phosphorelay sensor kinase activity
		5524	ATP binding	46873	metal ion transmembrane transporter activity	47617	acyl-CoA hydrolase activity
		17076	purine nucleotide binding	30976	thiamine pyrophosphate binding
		30554	adenyl nucleotide binding	99516	ion antiporter activity
		32559	adenyl ribonucleotide binding	19829	cation-transporting ATPase activity
		16301	kinase activity	19200	carbohydrate kinase activity
		5506	iron ion binding	15298	solute:cation antiporter activity
		16758	transferase activity, transferring hexosyl groups	15491	cation:cation antiporter activity
		3824	catalytic activity	5507	copper ion binding
		16853	isomerase activity	19825	oxygen binding
		20037	heme binding	16620	oxidoreductase activity, acting on the aldehyde or oxo group of donors, NAD or NADP as acceptor
		97159	organic cyclic compound binding	4350	glutamate-5-semialdehyde dehydrogenase activity
		43168	anion binding	1901681	sulfur compound binding
		5515	protein binding	46982	protein heterodimerization activity
		140110	transcription regulator activity	16462	pyrophosphatase activity
		3700	DNA-binding transcription factor activity	17111	nucleoside-triphosphatase activity
		140098	catalytic activity, acting on RNA	52689	carboxylic ester hydrolase activity
		140101	catalytic activity, acting on a tRNA	30234	enzyme regulator activity
		22857	transmembrane transporter activity	4857	enzyme inhibitor activity
		43531	ADP binding	16893	endonuclease activity, active with either ribo- or deoxyribonucleic acids and producing 5'-phosphomonoesters
		42578	phosphoric ester hydrolase activity	16891	endoribonuclease activity, producing 5'-phosphomonoesters
		8081	phosphoric diester hydrolase activity	16791	phosphatase activity
		43167	ion binding	3993	acid phosphatase activity
		4812	aminoacyl-tRNA ligase activity	50662	coenzyme binding
		16701	oxidoreductase activity, acting on single donors with incorporation of molecular oxygen	50660	flavin adenine dinucleotide binding
		46906	tetrapyrrole binding	16879	ligase activity, forming carbon-nitrogen bonds
		140096	catalytic activity, acting on a protein	16881	acid-amino acid ligase activity
		3735	structural constituent of ribosome	15299	solute:proton antiporter activity
		15297	antiporter activity	46915	transition metal ion transmembrane transporter activity
		16614	oxidoreductase activity, acting on CH-OH group of donors	5384	manganese ion transmembrane transporter activity
				4521	endoribonuclease activity
				4620	phospholipase activity
				4519	endonuclease activity
				17171	serine hydrolase activity
				30599	pectinesterase activity
				16774	phosphotransferase activity, carboxyl group as acceptor
				4349	glutamate 5-kinase activity
				72509	divalent inorganic cation transmembrane transporter activity
				5385	zinc ion transmembrane transporter activity
				16765	transferase activity, transferring alkyl or aryl (other than methyl) groups
				3849	3-deoxy-7-phosphoheptulonate synthase activity
				4386	helicase activity
				70035	purine NTP-dependent helicase activity
				4321	fatty-acyl-CoA synthase activity
				287	magnesium ion binding
				22803	passive transmembrane transporter activity
				15267	channel activity
				16746	transferase activity, transferring acyl groups
				4629	phospholipase C activity
				34480	phosphatidylcholine phospholipase C activity
				16899	oxidoreductase activity, acting on the CH-OH group of donors, oxygen as acceptor
				3885	D-arabinono-1,4-lactone oxidase activity
				15405	P-P-bond-hydrolysis-driven transmembrane transporter activity
				15079	potassium ion transmembrane transporter activity
				45552	dihydrokaempferol 4-reductase activity
				15318	inorganic molecular entity transmembrane transporter activity
				80123	jasmonate-amino synthetase activity
				46527	glucosyltransferase activity
				16762	xyloglucan:xyloglucosyl transferase activity
				8324	cation transmembrane transporter activity
				30955	potassium ion binding
				19202	amino acid kinase activity
				4523	RNA-DNA hybrid ribonuclease activity
				15399	primary active transmembrane transporter activity
				16887	ATPase activity
				8233	peptidase activity
				4175	endopeptidase activity
				15078	proton transmembrane transporter activity
				3724	RNA helicase activity
				16818	hydrolase activity, acting on acid anhydrides, in phosphorus-containing anhydrides
				16866	intramolecular transferase activity
				16868	intramolecular transferase activity, phosphotransferases
				43565	sequence-specific DNA binding
				4743	pyruvate kinase activity
				42134	rRNA primary transcript binding
				4591	oxoglutarate dehydrogenase (succinyl-transferring) activity

## Sheet: (G)RLC-25_bioP
Additional file 5 a-t. Comparison of P. taeda and P. lambertiana gene networks formed by similar TE insertions in gene introns.
type of insetrion	RLC-25 in introns	Common(white)		P.taeda (red)		P.lambertiana (green)
GO	Biological process			hits to uniq genes	52	hits to uniq genes	173
		GO ID	Description	GO-ann in cat	47	GO-ann in cat	107
		33993	response to lipid	10562	positive regulation of phosphorus metabolic process	34968	histone lysine methylation
		1101	response to acid chemical	45937	positive regulation of phosphate metabolic process	1522	pseudouridine synthesis
		90305	nucleic acid phosphodiester bond hydrolysis	9636	response to toxic substance	48284	organelle fusion
		9185	ribonucleoside diphosphate metabolic process	98754	detoxification	1902600	proton transmembrane transport
		72594	establishment of protein localization to organelle	51347	positive regulation of transferase activity	15672	monovalent inorganic cation transport
		42221	response to chemical	19941	modification-dependent protein catabolic process	43624	cellular protein complex disassembly
		55114	oxidation-reduction process	6511	ubiquitin-dependent protein catabolic process	7010	cytoskeleton organization
		44093	positive regulation of molecular function	6955	immune response	32940	secretion by cell
		5975	carbohydrate metabolic process	31401	positive regulation of protein modification process	1901657	glycosyl compound metabolic process
		9628	response to abiotic stimulus	1934	positive regulation of protein phosphorylation	42537	benzene-containing compound metabolic process
		50896	response to stimulus	98542	defense response to other organism	6974	cellular response to DNA damage stimulus
		6508	proteolysis	9814	defense response, incompatible interaction	6298	mismatch repair
		34504	protein localization to nucleus	42327	positive regulation of phosphorylation	7034	vacuolar transport
		9165	nucleotide biosynthetic process	9629	response to gravity	44106	cellular amine metabolic process
		9058	biosynthetic process	9630	gravitropism	19441	tryptophan catabolic process to kynurenine
		6650	glycerophospholipid metabolic process	71310	cellular response to organic substance	43132	NAD transport
		6811	ion transport	71407	cellular response to organic cyclic compound	10948	negative regulation of cell cycle process
		6518	peptide metabolic process	1905039	carboxylic acid transmembrane transport	51985	negative regulation of chromosome segregation
		1901137	carbohydrate derivative biosynthetic process	3333	amino acid transmembrane transport	226	microtubule cytoskeleton organization
		43436	oxoacid metabolic process	44257	cellular protein catabolic process	7017	microtubule-based process
		19538	protein metabolic process	51603	proteolysis involved in cellular protein catabolic process	7051	spindle organization
		9117	nucleotide metabolic process	30163	protein catabolic process	45930	negative regulation of mitotic cell cycle
		46474	glycerophospholipid biosynthetic process	6418	tRNA aminoacylation for protein translation	9310	amine catabolic process
		45017	glycerolipid biosynthetic process	6427	histidyl-tRNA aminoacylation	9308	amine metabolic process
		15833	peptide transport	70887	cellular response to chemical stimulus	6812	cation transport
		7154	cell communication	71229	cellular response to acid chemical	6476	protein deacetylation
		6468	protein phosphorylation	18209	peptidyl-serine modification	44375	regulation of peroxisome size
		6163	purine nucleotide metabolic process	18105	peptidyl-serine phosphorylation	32535	regulation of cellular component size
		1901360	organic cyclic compound metabolic process	18212	peptidyl-tyrosine modification	16925	protein sumoylation
		34645	cellular macromolecule biosynthetic process	10604	positive regulation of macromolecule metabolic process	6265	DNA topological change
		9059	macromolecule biosynthetic process	51247	positive regulation of protein metabolic process	6862	nucleotide transport
		90304	nucleic acid metabolic process	9199	ribonucleoside triphosphate metabolic process	15748	organophosphate ester transport
		6950	response to stress	9201	ribonucleoside triphosphate biosynthetic process	2943	tRNA dihydrouridine synthesis
		51169	nuclear transport	45859	regulation of protein kinase activity	1902099	regulation of metaphase/anaphase transition of cell cycle
		9889	regulation of biosynthetic process	1904029	regulation of cyclin-dependent protein kinase activity	51983	regulation of chromosome segregation
		1901565	organonitrogen compound catabolic process	34655	nucleobase-containing compound catabolic process	90174	organelle membrane fusion
		42886	amide transport	2000113	negative regulation of cellular macromolecule biosynthetic process	6266	DNA ligation
		9135	purine nucleoside diphosphate metabolic process	9958	positive gravitropism	6325	chromatin organization
		72521	purine-containing compound metabolic process	2376	immune system process	46903	secretion
		16043	cellular component organization	2252	immune effector process	45454	cell redox homeostasis
		70727	cellular macromolecule localization	9892	negative regulation of metabolic process	43933	protein-containing complex subunit organization
		1901362	organic cyclic compound biosynthetic process	51172	negative regulation of nitrogen compound metabolic process	19751	polyol metabolic process
		9605	response to external stimulus	9611	response to wounding	6906	vesicle fusion
		17038	protein import	48583	regulation of response to stimulus	16050	vesicle organization
		50790	regulation of catalytic activity	50776	regulation of immune response	9409	response to cold
		6139	nucleobase-containing compound metabolic process	6732	coenzyme metabolic process	9266	response to temperature stimulus
		44238	primary metabolic process	6733	oxidoreduction coenzyme metabolic process	8033	tRNA processing
		22607	cellular component assembly	42398	cellular modified amino acid biosynthetic process	34470	ncRNA processing
		9132	nucleoside diphosphate metabolic process	71367	cellular response to brassinosteroid stimulus	32259	methylation
		6753	nucleoside phosphate metabolic process	9742	brassinosteroid mediated signaling pathway	70932	histone H3 deacetylation
		9719	response to endogenous stimulus	32504	multicellular organism reproduction	32984	protein-containing complex disassembly
		6629	lipid metabolic process	48609	multicellular organismal reproductive process	22411	cellular component disassembly
		43043	peptide biosynthetic process	51707	response to other organism	51783	regulation of nuclear division
		1901293	nucleoside phosphate biosynthetic process	9620	response to fungus	9991	response to extracellular stimulus
		33036	macromolecule localization	48584	positive regulation of response to stimulus	1902100	negative regulation of metaphase/anaphase transition of cell cycle
		51179	localization	9081	branched-chain amino acid metabolic process	42157	lipoprotein metabolic process
		1901135	carbohydrate derivative metabolic process	6089	lactate metabolic process	6400	tRNA modification
		44085	cellular component biogenesis	45787	positive regulation of cell cycle	51182	coenzyme transport
		71840	cellular component organization or biogenesis	45737	positive regulation of cyclin-dependent protein serine/threonine kinase activity	1903509	liposaccharide metabolic process
		1901564	organonitrogen compound metabolic process	45089	positive regulation of innate immune response	71103	DNA conformation change
		6913	nucleocytoplasmic transport	2218	activation of innate immune response	6586	indolalkylamine metabolic process
		6793	phosphorus metabolic process	72524	pyridine-containing compound metabolic process	9247	glycolipid biosynthetic process
		44262	cellular carbohydrate metabolic process	72525	pyridine-containing compound biosynthetic process	46467	membrane lipid biosynthetic process
		6725	cellular aromatic compound metabolic process	6865	amino acid transport	51276	chromosome organization
		2000112	regulation of cellular macromolecule biosynthetic process	6952	defense response	31577	spindle checkpoint
		10556	regulation of macromolecule biosynthetic process	1902680	positive regulation of RNA biosynthetic process	6415	translational termination
		51234	establishment of localization	1903508	positive regulation of nucleic acid-templated transcription	34219	carbohydrate transmembrane transport
		70647	protein modification by small protein conjugation or removal	32502	developmental process	1905819	negative regulation of chromosome separation
		36211	protein modification process	48856	anatomical structure development	33045	regulation of sister chromatid segregation
		46488	phosphatidylinositol metabolic process	46185	aldehyde catabolic process	6887	exocytosis
		44270	cellular nitrogen compound catabolic process	71395	cellular response to jasmonic acid stimulus	16192	vesicle-mediated transport
		9179	purine ribonucleoside diphosphate metabolic process	10628	positive regulation of gene expression	90066	regulation of anatomical structure size
		19752	carboxylic acid metabolic process	46854	phosphatidylinositol phosphorylation	10965	regulation of mitotic sister chromatid separation
		80090	regulation of primary metabolic process	72522	purine-containing compound biosynthetic process	6996	organelle organization
		31323	regulation of cellular metabolic process	45892	negative regulation of transcription, DNA-templated	6505	GPI anchor metabolic process
		15931	nucleobase-containing compound transport	9205	purine ribonucleoside triphosphate metabolic process	33046	negative regulation of sister chromatid segregation
		71705	nitrogen compound transport	19362	pyridine nucleotide metabolic process	278	mitotic cell cycle
		9150	purine ribonucleotide metabolic process	19363	pyridine nucleotide biosynthetic process	7049	cell cycle
		9259	ribonucleotide metabolic process	3006	developmental process involved in reproduction	48280	vesicle fusion with Golgi apparatus
		6810	transport	10431	seed maturation	48193	Golgi vesicle transport
		44260	cellular macromolecule metabolic process	71554	cell wall organization or biogenesis	46128	purine ribonucleoside metabolic process
		51252	regulation of RNA metabolic process	31324	negative regulation of cellular metabolic process	9119	ribonucleoside metabolic process
		50794	regulation of cellular process	51168	nuclear export	51181	cofactor transport
		6886	intracellular protein transport	6405	RNA export from nucleus	43414	macromolecule methylation
		15031	protein transport	7389	pattern specification process	16567	protein ubiquitination
		55085	transmembrane transport	3002	regionalization	32446	protein modification by small protein conjugation
		9987	cellular process	9141	nucleoside triphosphate metabolic process	42278	purine nucleoside metabolic process
		6399	tRNA metabolic process	15807	L-amino acid transport	9116	nucleoside metabolic process
		34660	ncRNA metabolic process	32268	regulation of cellular protein metabolic process	2000816	negative regulation of mitotic sister chromatid separation
		33365	protein localization to organelle	6633	fatty acid biosynthetic process	22402	cell cycle process
		34613	cellular protein localization	97237	cellular response to toxic substance	6569	tryptophan catabolic process
		1901605	alpha-amino acid metabolic process	1990748	cellular detoxification	75	cell cycle checkpoint
		46700	heterocycle catabolic process	10605	negative regulation of macromolecule metabolic process	16569	covalent chromatin modification
		43603	cellular amide metabolic process	1902679	negative regulation of RNA biosynthetic process	6479	protein methylation
		45184	establishment of protein localization	1903507	negative regulation of nucleic acid-templated transcription	33048	negative regulation of mitotic sister chromatid segregation
		8104	protein localization	9733	response to auxin	19725	cellular homeostasis
		34654	nucleobase-containing compound biosynthetic process	16053	organic acid biosynthetic process	7346	regulation of mitotic cell cycle
		19438	aromatic compound biosynthetic process	71902	positive regulation of protein serine/threonine kinase activity	51225	spindle assembly
		43604	amide biosynthetic process	10558	negative regulation of macromolecule biosynthetic process	70925	organelle assembly
		44271	cellular nitrogen compound biosynthetic process	6658	phosphatidylserine metabolic process	6568	tryptophan metabolic process
		16310	phosphorylation	6659	phosphatidylserine biosynthetic process	9451	RNA modification
		6396	RNA processing	9145	purine nucleoside triphosphate biosynthetic process	43547	positive regulation of GTPase activity
		16070	RNA metabolic process	9206	purine ribonucleoside triphosphate biosynthetic process	30071	regulation of mitotic metaphase/anaphase transition
		34220	ion transmembrane transport	46031	ADP metabolic process	6302	double-strand break repair
		19219	regulation of nucleobase-containing compound metabolic process	42325	regulation of phosphorylation	6281	DNA repair
		6807	nitrogen compound metabolic process	1932	regulation of protein phosphorylation	724	double-strand break repair via homologous recombination
		8152	metabolic process	22414	reproductive process	725	recombinational repair
		71702	organic substance transport	10817	regulation of hormone levels	71174	mitotic spindle checkpoint
		44248	cellular catabolic process	42445	hormone metabolic process	8643	carbohydrate transport
		90407	organophosphate biosynthetic process	46394	carboxylic acid biosynthetic process	51129	negative regulation of cellular component organization
		65009	regulation of molecular function	72330	monocarboxylic acid biosynthetic process	51128	regulation of cellular component organization
		48519	negative regulation of biological process	79	regulation of cyclin-dependent protein serine/threonine kinase activity	7093	mitotic cell cycle checkpoint
		18193	peptidyl-amino acid modification	9741	response to brassinosteroid	1903047	mitotic cell cycle process
		31326	regulation of cellular biosynthetic process	51704	multi-organism process	16575	histone deacetylation
		51171	regulation of nitrogen compound metabolic process	6357	regulation of transcription by RNA polymerase II	61025	membrane fusion
		46907	intracellular transport	1901407	regulation of phosphorylation of RNA polymerase II C-terminal domain	61024	membrane organization
		18130	heterocycle biosynthetic process	45893	positive regulation of transcription, DNA-templated	18022	peptidyl-lysine methylation
		44249	cellular biosynthetic process	31347	regulation of defense response	18205	peptidyl-lysine modification
		10033	response to organic substance	31349	positive regulation of defense response	9126	purine nucleoside monophosphate metabolic process
		43412	macromolecule modification	15849	organic acid transport	7094	mitotic spindle assembly checkpoint
		1901700	response to oxygen-containing compound	46942	carboxylic acid transport	71173	spindle assembly checkpoint
		7165	signal transduction	9142	nucleoside triphosphate biosynthetic process	1905818	regulation of chromosome separation
		6082	organic acid metabolic process	44265	cellular macromolecule catabolic process	45841	negative regulation of mitotic metaphase/anaphase transition
		272	polysaccharide catabolic process	6835	dicarboxylic acid transport	10639	negative regulation of organelle organization
		46486	glycerolipid metabolic process	15740	C4-dicarboxylate transport	33043	regulation of organelle organization
		44255	cellular lipid metabolic process	45229	external encapsulating structure organization	46218	indolalkylamine catabolic process
		9725	response to hormone	71555	cell wall organization	2001251	negative regulation of chromosome organization
		60255	regulation of macromolecule metabolic process	30258	lipid modification	33044	regulation of chromosome organization
		8654	phospholipid biosynthetic process	7275	multicellular organism development	98655	cation transmembrane transport
		6644	phospholipid metabolic process	48731	system development	6506	GPI anchor biosynthetic process
		16052	carbohydrate catabolic process	6403	RNA localization	6661	phosphatidylinositol biosynthetic process
		1903506	regulation of nucleic acid-templated transcription	6091	generation of precursor metabolites and energy	97305	response to alcohol
		2001141	regulation of RNA biosynthetic process	44264	cellular polysaccharide metabolic process	9737	response to abscisic acid
		51716	cellular response to stimulus	33692	cellular polysaccharide biosynthetic process	10564	regulation of cell cycle process
		48523	negative regulation of cellular process	34637	cellular carbohydrate biosynthetic process	31668	cellular response to extracellular stimulus
		6606	protein import into nucleus	17144	drug metabolic process	71496	cellular response to external stimulus
		51170	import into nucleus	51253	negative regulation of RNA metabolic process	46037	GMP metabolic process
		9057	macromolecule catabolic process	51188	cofactor biosynthetic process	9167	purine ribonucleoside monophosphate metabolic process
		16311	dephosphorylation	33674	positive regulation of kinase activity	16049	cell growth
		6796	phosphate-containing compound metabolic process	9893	positive regulation of metabolic process	40007	growth
		44282	small molecule catabolic process	9891	positive regulation of biosynthetic process	43087	regulation of GTPase activity
		9056	catabolic process	6549	isoleucine metabolic process	51336	regulation of hydrolase activity
		10467	gene expression	48522	positive regulation of cellular process	6664	glycolipid metabolic process
		51726	regulation of cell cycle	71166	ribonucleoprotein complex localization	6643	membrane lipid metabolic process
		46395	carboxylic acid catabolic process	71426	ribonucleoprotein complex export from nucleus	45839	negative regulation of mitotic nuclear division
		43085	positive regulation of catalytic activity	71695	anatomical structure maturation	51784	negative regulation of nuclear division
		71704	organic substance metabolic process	14070	response to organic cyclic compound	9161	ribonucleoside monophosphate metabolic process
		42180	cellular ketone metabolic process	15711	organic anion transport	46710	GDP metabolic process
		5976	polysaccharide metabolic process	9260	ribonucleotide biosynthetic process	1901068	guanosine-containing compound metabolic process
		43170	macromolecule metabolic process	9152	purine ribonucleotide biosynthetic process	70417	cellular response to cold
		46483	heterocycle metabolic process	31328	positive regulation of cellular biosynthetic process	33554	cellular response to stress
		51649	establishment of localization in cell	48545	response to steroid hormone	42402	cellular biogenic amine catabolic process
		51641	cellular localization	45860	positive regulation of protein kinase activity	6576	cellular biogenic amine metabolic process
		6412	translation	48608	reproductive structure development	6071	glycerol metabolic process
		44267	cellular protein metabolic process	6757	ATP generation from ADP	19400	alditol metabolic process
		19439	aromatic compound catabolic process	9753	response to jasmonic acid	1901987	regulation of cell cycle phase transition
		1901361	organic cyclic compound catabolic process	31163	metallo-sulfur cluster assembly	45786	negative regulation of cell cycle
		16054	organic acid catabolic process	16226	iron-sulfur cluster assembly	51345	positive regulation of hydrolase activity
		1901575	organic substance catabolic process	42182	ketone catabolic process	70189	kynurenine metabolic process
		19693	ribose phosphate metabolic process	46034	ATP metabolic process	1901990	regulation of mitotic cell cycle phase transition
		19637	organophosphate metabolic process	8652	cellular amino acid biosynthetic process	35601	protein deacylation
		6355	regulation of transcription, DNA-templated	31327	negative regulation of cellular biosynthetic process	98732	macromolecule deacylation
		10468	regulation of gene expression	6090	pyruvate metabolic process	42430	indole-containing compound metabolic process
		55086	nucleobase-containing small molecule metabolic process	42866	pyruvate biosynthetic process	46940	nucleoside monophosphate phosphorylation
		44281	small molecule metabolic process	51246	regulation of protein metabolic process	9123	nucleoside monophosphate metabolic process
		23052	signaling	43207	response to external biotic stimulus	6497	protein lipidation
		8150	biological_process	6164	purine nucleotide biosynthetic process	9074	aromatic amino acid family catabolic process
		9063	cellular amino acid catabolic process	6165	nucleoside diphosphate phosphorylation	42436	indole-containing compound catabolic process
		19222	regulation of metabolic process	48518	positive regulation of biological process	1901991	negative regulation of mitotic cell cycle phase transition
		8610	lipid biosynthetic process	43549	regulation of kinase activity	1901988	negative regulation of cell cycle phase transition
		1901576	organic substance biosynthetic process	10557	positive regulation of macromolecule biosynthetic process	98662	inorganic cation transmembrane transport
		34641	cellular nitrogen compound metabolic process	16051	carbohydrate biosynthetic process	98660	inorganic ion transmembrane transport
		44237	cellular metabolic process	42737	drug catabolic process	1901606	alpha-amino acid catabolic process
		50789	regulation of biological process	51236	establishment of RNA localization	6470	protein dephosphorylation
		65007	biological regulation	15980	energy derivation by oxidation of organic compounds	6310	DNA recombination
		65008	regulation of biological quality	6112	energy reserve metabolic process	6259	DNA metabolic process
		1901566	organonitrogen compound biosynthetic process	1901409	positive regulation of phosphorylation of RNA polymerase II C-terminal domain	42592	homeostatic process
		1901615	organic hydroxy compound metabolic process	44283	small molecule biosynthetic process	42158	lipoprotein biosynthetic process
		6464	cellular protein modification process	34404	nucleobase-containing small molecule biosynthetic process	6066	alcohol metabolic process
		6520	cellular amino acid metabolic process	23051	regulation of signaling	8213	protein alkylation
				32870	cellular response to hormone stimulus	16571	histone methylation
				46390	ribose phosphate biosynthetic process	16570	histone modification
				6631	fatty acid metabolic process	33047	regulation of mitotic sister chromatid segregation
				18108	peptidyl-tyrosine phosphorylation	7088	regulation of mitotic nuclear division
				71941	nitrogen cycle metabolic process	9072	aromatic amino acid family metabolic process
				71495	cellular response to endogenous stimulus
				45087	innate immune response
				50658	RNA transport
				2682	regulation of immune system process
				2684	positive regulation of immune system process
				9755	hormone-mediated signaling pathway
				9867	jasmonic acid mediated signaling pathway
				45944	positive regulation of transcription by RNA polymerase II
				46939	nucleotide phosphorylation
				9734	auxin-activated signaling pathway
				71900	regulation of protein serine/threonine kinase activity
				31325	positive regulation of cellular metabolic process
				6610	ribosomal protein import into nucleus
				71365	cellular response to auxin stimulus
				90501	RNA phosphodiester bond hydrolysis
				32501	multicellular organismal process
				9791	post-embryonic development
				48316	seed development
				43401	steroid hormone mediated signaling pathway
				51338	regulation of transferase activity
				61458	reproductive system development
				9682	induced systemic resistance
				9606	tropism
				9890	negative regulation of biosynthetic process
				45934	negative regulation of nucleobase-containing compound metabolic process
				70646	protein modification by small protein removal
				51186	cofactor metabolic process
				45935	positive regulation of nucleobase-containing compound metabolic process
				32270	positive regulation of cellular protein metabolic process
				44092	negative regulation of molecular function
				43086	negative regulation of catalytic activity
				3	reproduction
				9108	coenzyme biosynthetic process
				50778	positive regulation of immune response
				51596	methylglyoxal catabolic process
				32787	monocarboxylic acid metabolic process
				98656	anion transmembrane transport
				46496	nicotinamide nucleotide metabolic process
				71396	cellular response to lipid
				51173	positive regulation of nitrogen compound metabolic process
				1904031	positive regulation of cyclin-dependent protein kinase activity
				6611	protein export from nucleus
				9083	branched-chain amino acid catabolic process
				43039	tRNA aminoacylation
				71383	cellular response to steroid hormone stimulus
				1901292	nucleoside phosphate catabolic process
				9864	induced systemic resistance, jasmonic acid mediated signaling pathway
				46834	lipid phosphorylation
				2253	activation of immune response
				6607	NLS-bearing protein import into nucleus
				9166	nucleotide catabolic process
				10154	fruit development
				45490	pectin catabolic process
				6754	ATP biosynthetic process
				6096	glycolytic process
				271	polysaccharide biosynthetic process
				9250	glucan biosynthetic process
				9144	purine nucleoside triphosphate metabolic process
				1902475	L-alpha-amino acid transmembrane transport
				46434	organophosphate catabolic process
				6073	cellular glucan metabolic process
				5977	glycogen metabolic process
				61727	methylglyoxal catabolic process to lactate
				90502	RNA phosphodiester bond hydrolysis, endonucleolytic
				5978	glycogen biosynthetic process
				9617	response to bacterium
				42742	defense response to bacterium
				6790	sulfur compound metabolic process
				51254	positive regulation of RNA metabolic process
				9607	response to biotic stimulus
				50832	defense response to fungus
				9817	defense response to fungus, incompatible interaction
				10629	negative regulation of gene expression
				9966	regulation of signal transduction
				9694	jasmonic acid metabolic process
				19359	nicotinamide nucleotide biosynthetic process
				31399	regulation of protein modification process
				10051	xylem and phloem pattern formation
				1901701	cellular response to oxygen-containing compound
				44042	glucan metabolic process
				6575	cellular modified amino acid metabolic process
				6081	cellular aldehyde metabolic process
				31503	protein-containing complex localization
				1901607	alpha-amino acid biosynthetic process
				9097	isoleucine biosynthetic process
				10393	galacturonan metabolic process
				45488	pectin metabolic process
				50657	nucleic acid transport
				10928	regulation of auxin mediated signaling pathway
				6820	anion transport
				51174	regulation of phosphorus metabolic process
				43632	modification-dependent macromolecule catabolic process
				19220	regulation of phosphate metabolic process
				35556	intracellular signal transduction
				7264	small GTPase mediated signal transduction
				1903825	organic acid transmembrane transport
				6430	lysyl-tRNA aminoacylation
				338	protein deneddylation
				10646	regulation of cell communication
				9082	branched-chain amino acid biosynthetic process
				80134	regulation of response to stress
				15743	malate transport
				43038	amino acid activation
				21700	developmental maturation
				45088	regulation of innate immune response
				71423	malate transmembrane transport
				6979	response to oxidative stress
				42545	cell wall modification
				9438	methylglyoxal metabolic process
				98869	cellular oxidant detoxification
				10305	leaf vascular tissue pattern formation
				16579	protein deubiquitination
				9399	nitrogen fixation
				19243	methylglyoxal catabolic process to D-lactate via S-lactoyl-glutathione

## Sheet: (H)RLC-25_molF
Additional file 5 a-t. Comparison of P. taeda and P. lambertiana gene networks formed by similar TE insertions in gene introns.
type of insetrion	RLC-25 in the introns	Common(white)		P.taeda (red)		P.lambertiana (green)
GO	Molecular function			hits to uniq genes	52	hits to uniq genes	173
		GO ID	Description	GO-ann in cat	52	GO-ann in cat	73
		4386	helicase activity	4616	phosphogluconate dehydrogenase (decarboxylating) activity	16627	oxidoreductase activity, acting on the CH-CH group of donors
		42578	phosphoric ester hydrolase activity	8441	3'(2'),5'-bisphosphate nucleotidase activity	3995	acyl-CoA dehydrogenase activity
		16818	hydrolase activity, acting on acid anhydrides, in phosphorus-containing anhydrides	15179	L-amino acid transmembrane transporter activity	8168	methyltransferase activity
		43167	ion binding	4743	pyruvate kinase activity	8170	N-methyltransferase activity
		43177	organic acid binding	8139	nuclear localization sequence binding	5402	carbohydrate:cation symporter activity
		8233	peptidase activity	15140	malate transmembrane transporter activity	5351	carbohydrate:proton symporter activity
		16301	kinase activity	16538	cyclin-dependent protein serine/threonine kinase regulator activity	9975	cyclase activity
		3723	RNA binding	47641	aldose-6-phosphate reductase (NADPH) activity	9976	tocopherol cyclase activity
		51287	NAD binding	4794	L-threonine ammonia-lyase activity	16160	amylase activity
		50662	coenzyme binding	16841	ammonia-lyase activity	8237	metallopeptidase activity
		43169	cation binding	51539	4 iron, 4 sulfur cluster binding	16746	transferase activity, transferring acyl groups
		51020	GTPase binding	3924	GTPase activity	46912	transferase activity, transferring acyl groups, acyl groups converted into alkyl on transfer
		48037	cofactor binding	15556	C4-dicarboxylate transmembrane transporter activity	22890	inorganic cation transmembrane transporter activity
		16791	phosphatase activity	5310	dicarboxylic acid transmembrane transporter activity	15294	solute:cation symporter activity
		16874	ligase activity	8442	3-hydroxyisobutyrate dehydrogenase activity	15077	monovalent inorganic cation transmembrane transporter activity
		16875	ligase activity, forming carbon-oxygen bonds	9045	xylose isomerase activity	17150	tRNA dihydrouridine synthase activity
		1883	purine nucleoside binding	8536	Ran GTPase binding	16776	phosphotransferase activity, phosphate group as acceptor
		15318	inorganic molecular entity transmembrane transporter activity	19887	protein kinase regulator activity	50145	nucleoside monophosphate kinase activity
		5215	transporter activity	4602	glutathione peroxidase activity	43492	ATPase activity, coupled to movement of substances
		17056	structural constituent of nuclear pore	4523	RNA-DNA hybrid ribonuclease activity	42626	ATPase activity, coupled to transmembrane movement of substances
		5198	structural molecule activity	19207	kinase regulator activity	149	SNARE binding
		140096	catalytic activity, acting on a protein	30955	potassium ion binding	16278	lysine N-methyltransferase activity
		97367	carbohydrate derivative binding	4601	peroxidase activity	140104	molecular carrier activity
		1882	nucleoside binding	3955	NAD(P)H dehydrogenase (quinone) activity	4822	isoleucine-tRNA ligase activity
		4175	endopeptidase activity	16655	oxidoreductase activity, acting on NAD(P)H, quinone or similar compound as acceptor	4385	guanylate kinase activity
		30234	enzyme regulator activity	80123	jasmonate-amino synthetase activity	16615	malate dehydrogenase activity
		52689	carboxylic ester hydrolase activity	3844	1,4-alpha-glucan branching enzyme activity	4470	malic enzyme activity
		17111	nucleoside-triphosphatase activity	16730	oxidoreductase activity, acting on iron-sulfur proteins as donors	31078	histone deacetylase activity (H3-K14 specific)
		16462	pyrophosphatase activity	5048	signal sequence binding	32041	NAD-dependent histone deacetylase activity (H3-K14 specific)
		140101	catalytic activity, acting on a tRNA	42277	peptide binding	15144	carbohydrate transmembrane transporter activity
		140098	catalytic activity, acting on RNA	17016	Ras GTPase binding	4471	malate dehydrogenase (decarboxylating) (NAD+) activity
		70011	peptidase activity, acting on L-amino acid peptides	31267	small GTPase binding	19787	ubiquitin-like protein transferase activity
		43168	anion binding	19901	protein kinase binding	19789	SUMO transferase activity
		97159	organic cyclic compound binding	19900	kinase binding	43178	alcohol binding
		16853	isomerase activity	8252	nucleotidase activity	10427	abscisic acid binding
		3824	catalytic activity	8061	chitin binding	42623	ATPase activity, coupled
		98772	molecular function regulator	51536	iron-sulfur cluster binding	8026	ATP-dependent helicase activity
		3674	molecular_function	4451	isocitrate lyase activity	140097	catalytic activity, acting on DNA
		16758	transferase activity, transferring hexosyl groups	15297	antiporter activity	3916	DNA topoisomerase activity
		16757	transferase activity, transferring glycosyl groups	5342	organic acid transmembrane transporter activity	4407	histone deacetylase activity
		46872	metal ion binding	287	magnesium ion binding	17136	NAD-dependent histone deacetylase activity
		46914	transition metal ion binding	15171	amino acid transmembrane transporter activity	8047	enzyme activator activity
		5525	GTP binding	8565	protein transporter activity	8135	translation factor activity, RNA binding
		19001	guanyl nucleotide binding	4525	ribonuclease III activity	15295	solute:proton symporter activity
		4553	hydrolase activity, hydrolyzing O-glycosyl compounds	32296	double-stranded RNA-specific ribonuclease activity	16747	transferase activity, transferring acyl groups other than amino-acyl groups
		16798	hydrolase activity, acting on glycosyl bonds	10181	FMN binding	16407	acetyltransferase activity
		1901363	heterocyclic compound binding	30599	pectinesterase activity	16741	transferase activity, transferring one-carbon groups
		22857	transmembrane transporter activity	70003	threonine-type peptidase activity	140110	transcription regulator activity
		19899	enzyme binding	16833	oxo-acid-lyase activity	3700	DNA-binding transcription factor activity
		5515	protein binding	46943	carboxylic acid transmembrane transporter activity	8270	zinc ion binding
		32559	adenyl ribonucleotide binding	4519	endonuclease activity	8080	N-acetyltransferase activity
		30554	adenyl nucleotide binding	4298	threonine-type endopeptidase activity	4645	phosphorylase activity
		16772	transferase activity, transferring phosphorus-containing groups	4521	endoribonuclease activity	8184	glycogen phosphorylase activity
		16740	transferase activity	5543	phospholipid binding	16810	hydrolase activity, acting on carbon-nitrogen (but not peptide) bonds
		17076	purine nucleotide binding	4416	hydroxyacylglutathione hydrolase activity	16811	hydrolase activity, acting on carbon-nitrogen (but not peptide) bonds, in linear amides
		5524	ATP binding	16790	thiolester hydrolase activity	4371	glycerone kinase activity
		32553	ribonucleotide binding	16881	acid-amino acid ligase activity	3747	translation release factor activity
		166	nucleotide binding	16879	ligase activity, forming carbon-nitrogen bonds	16149	translation release factor activity, codon specific
		16616	oxidoreductase activity, acting on the CH-OH group of donors, NAD or NADP as acceptor	16891	endoribonuclease activity, producing 5'-phosphomonoesters	16410	N-acyltransferase activity
		16614	oxidoreductase activity, acting on CH-OH group of donors	16893	endonuclease activity, active with either ribo- or deoxyribonucleic acids and producing 5'-phosphomonoesters	16866	intramolecular transferase activity
		16491	oxidoreductase activity	4857	enzyme inhibitor activity	9982	pseudouridine synthase activity
		3677	DNA binding	16861	intramolecular oxidoreductase activity, interconverting aldoses and ketoses	50660	flavin adenine dinucleotide binding
		3676	nucleic acid binding	16860	intramolecular oxidoreductase activity	33293	monocarboxylic acid binding
		32550	purine ribonucleoside binding	48029	monosaccharide binding	19840	isoprenoid binding
		32549	ribonucleoside binding	30246	carbohydrate binding	33558	protein deacetylase activity
		4672	protein kinase activity	36459	thiol-dependent ubiquitinyl hydrolase activity	34979	NAD-dependent protein deacetylase activity
		16773	phosphotransferase activity, alcohol group as acceptor	101005	ubiquitinyl hydrolase activity	8194	UDP-glycosyltransferase activity
		32561	guanyl ribonucleotide binding	4713	protein tyrosine kinase activity	19213	deacetylase activity
		32555	purine ribonucleotide binding	51540	metal cluster binding	8757	S-adenosylmethionine-dependent methyltransferase activity
		15075	ion transmembrane transporter activity	8514	organic anion transmembrane transporter activity	60589	nucleoside-triphosphatase regulator activity
		36094	small molecule binding	16830	carbon-carbon lyase activity	30695	GTPase regulator activity
		8144	drug binding	16209	antioxidant activity	3909	DNA ligase activity
		8289	lipid binding	4821	histidine-tRNA ligase activity	3910	DNA ligase (ATP) activity
		5488	binding	16684	oxidoreductase activity, acting on peroxide as acceptor	16279	protein-lysine N-methyltransferase activity
		35639	purine ribonucleoside triphosphate binding	31420	alkali metal ion binding	18024	histone-lysine N-methyltransferase activity
		1901265	nucleoside phosphate binding	5506	iron ion binding	3690	double-stranded DNA binding
		4812	aminoacyl-tRNA ligase activity	46983	protein dimerization activity	4721	phosphoprotein phosphatase activity
		31406	carboxylic acid binding	16651	oxidoreductase activity, acting on NAD(P)H	8079	translation termination factor activity
		4518	nuclease activity	42803	protein homodimerization activity	16670	oxidoreductase activity, acting on a sulfur group of donors, oxygen as acceptor
		16788	hydrolase activity, acting on ester bonds	42802	identical protein binding	16972	thiol oxidase activity
		16817	hydrolase activity, acting on acid anhydrides	19783	ubiquitin-like protein-specific protease activity	3735	structural constituent of ribosome
		16787	hydrolase activity	8234	cysteine-type peptidase activity	70035	purine NTP-dependent helicase activity
		15291	secondary active transmembrane transporter activity	30170	pyridoxal phosphate binding	42562	hormone binding
		22804	active transmembrane transporter activity	70279	vitamin B6 binding	140142	nucleocytoplasmic carrier activity
				16705	oxidoreductase activity, acting on paired donors, with incorporation or reduction of molecular oxygen	61608	nuclear import signal receptor activity
				4674	protein serine/threonine kinase activity	3917	DNA topoisomerase type I activity
				16840	carbon-nitrogen lyase activity	8138	protein tyrosine/serine/threonine phosphatase activity
				16829	lyase activity	4045	aminoacyl-tRNA hydrolase activity
				45330	aspartyl esterase activity	15405	P-P-bond-hydrolysis-driven transmembrane transporter activity
				8509	anion transmembrane transporter activity	15019	heparan-alpha-glucosaminide N-acetyltransferase activity
				19842	vitamin binding	4061	arylformamidase activity
				4540	ribonuclease activity	16886	ligase activity, forming phosphoric ester bonds
				33218	amide binding	16161	beta-amylase activity
				4824	lysine-tRNA ligase activity	8276	protein methyltransferase activity
				31418	L-ascorbic acid binding	42054	histone methyltransferase activity
				16163	nitrogenase activity	8324	cation transmembrane transporter activity
				16732	oxidoreductase activity, acting on iron-sulfur proteins as donors, dinitrogen as acceptor	4842	ubiquitin-protein transferase activity
						15399	primary active transmembrane transporter activity
						15293	symporter activity
						16887	ATPase activity
						20037	heme binding
						4222	metalloendopeptidase activity
						5096	GTPase activator activity
						15078	proton transmembrane transporter activity
						16667	oxidoreductase activity, acting on a sulfur group of donors
						8375	acetylglucosaminyltransferase activity
						16742	hydroxymethyl-, formyl- and related transferase activity
						19905	syntaxin binding
						46906	tetrapyrrole binding
						30983	mismatched DNA binding
						19205	nucleobase-containing compound kinase activity

## Sheet: (I)IFG_bioP
Additional file 5 a-t. Comparison of P. taeda and P. lambertiana gene networks formed by similar TE insertions in gene introns.
type of insetrion	RLG- IFG in the introns	Common(white)		P.taeda (red)		P.lambertiana(green)
GO	Biological process			hits to uniq genes	99	hits to uniq genes	317
		Number	GO term	GO-ann in cat	86	GO-ann in cat	148
		43933	protein-containing complex subunit organization	6955	immune response	7088	regulation of mitotic nuclear division
		65003	protein-containing complex assembly	98542	defense response to other organism	33047	regulation of mitotic sister chromatid segregation
		65008	regulation of biological quality	9814	defense response, incompatible interaction	6310	DNA recombination
		42592	homeostatic process	14070	response to organic cyclic compound	19941	modification-dependent protein catabolic process
		65007	biological regulation	9751	response to salicylic acid	6511	ubiquitin-dependent protein catabolic process
		50789	regulation of biological process	1905039	carboxylic acid transmembrane transport	1901988	negative regulation of cell cycle phase transition
		1901576	organic substance biosynthetic process	3333	amino acid transmembrane transport	1901991	negative regulation of mitotic cell cycle phase transition
		8610	lipid biosynthetic process	6427	histidyl-tRNA aminoacylation	6613	cotranslational protein targeting to membrane
		9636	response to toxic substance	9694	jasmonic acid metabolic process	6614	SRP-dependent cotranslational protein targeting to membrane
		98754	detoxification	9695	jasmonic acid biosynthetic process	6547	histidine metabolic process
		44281	small molecule metabolic process	71229	cellular response to acid chemical	105	histidine biosynthetic process
		55086	nucleobase-containing small molecule metabolic process	42559	pteridine-containing compound biosynthetic process	98732	macromolecule deacylation
		50896	response to stimulus	50801	ion homeostasis	35601	protein deacylation
		10468	regulation of gene expression	98771	inorganic ion homeostasis	1901990	regulation of mitotic cell cycle phase transition
		6355	regulation of transcription, DNA-templated	16054	organic acid catabolic process	90150	establishment of protein localization to membrane
		44257	cellular protein catabolic process	46395	carboxylic acid catabolic process	1901987	regulation of cell cycle phase transition
		51603	proteolysis involved in cellular protein catabolic process	2376	immune system process	9101	glycoprotein biosynthetic process
		51641	cellular localization	2252	immune effector process	97659	nucleic acid-templated transcription
		51649	establishment of localization in cell	9892	negative regulation of metabolic process	6351	transcription, DNA-templated
		30163	protein catabolic process	51172	negative regulation of nitrogen compound metabolic process	6528	asparagine metabolic process
		6418	tRNA aminoacylation for protein translation	19682	glyceraldehyde-3-phosphate metabolic process	6529	asparagine biosynthetic process
		70887	cellular response to chemical stimulus	9611	response to wounding	42726	flavin-containing compound metabolic process
		43170	macromolecule metabolic process	48583	regulation of response to stimulus	6771	riboflavin metabolic process
		5976	polysaccharide metabolic process	50776	regulation of immune response	45786	negative regulation of cell cycle
		19438	aromatic compound biosynthetic process	44282	small molecule catabolic process	52803	imidazole-containing compound metabolic process
		71704	organic substance metabolic process	42398	cellular modified amino acid biosynthetic process	72593	reactive oxygen species metabolic process
		9199	ribonucleoside triphosphate metabolic process	16573	histone acetylation	6801	superoxide metabolic process
		9201	ribonucleoside triphosphate biosynthetic process	51604	protein maturation	10564	regulation of cell cycle process
		1901361	organic cyclic compound catabolic process	71805	potassium ion transmembrane transport	15893	drug transport
		34655	nucleobase-containing compound catabolic process	51156	glucose 6-phosphate metabolic process	10256	endomembrane system organization
		55085	transmembrane transport	32504	multicellular organism reproduction	19757	glycosinolate metabolic process
		90662	ATP hydrolysis coupled transmembrane transport	48609	multicellular organismal reproductive process	19760	glucosinolate metabolic process
		19637	organophosphate metabolic process	51707	response to other organism	33044	regulation of chromosome organization
		6950	response to stress	9620	response to fungus	2001251	negative regulation of chromosome organization
		44271	cellular nitrogen compound biosynthetic process	43171	peptide catabolic process	51205	protein insertion into membrane
		10467	gene expression	48584	positive regulation of response to stimulus	6101	citrate metabolic process
		6412	translation	72527	pyrimidine-containing compound metabolic process	6099	tricarboxylic acid cycle
		9056	catabolic process	6220	pyrimidine nucleotide metabolic process	1905818	regulation of chromosome separation
		6732	coenzyme metabolic process	9081	branched-chain amino acid metabolic process	16575	histone deacetylation
		6733	oxidoreduction coenzyme metabolic process	45089	positive regulation of innate immune response	51128	regulation of cellular component organization
		1901566	organonitrogen compound biosynthetic process	2218	activation of innate immune response	43254	regulation of protein complex assembly
		1901575	organic substance catabolic process	6865	amino acid transport	30029	actin filament-based process
		9057	macromolecule catabolic process	6952	defense response	30036	actin cytoskeleton organization
		16570	histone modification	1902680	positive regulation of RNA biosynthetic process	6486	protein glycosylation
		19538	protein metabolic process	1903508	positive regulation of nucleic acid-templated transcription	46488	phosphatidylinositol metabolic process
		98662	inorganic cation transmembrane transport	32502	developmental process	46854	phosphatidylinositol phosphorylation
		8150	biological_process	48856	anatomical structure development	51129	negative regulation of cellular component organization
		1901135	carbohydrate derivative metabolic process	9657	plastid organization	8643	carbohydrate transport
		1901565	organonitrogen compound catabolic process	9658	chloroplast organization	72599	establishment of protein localization to endoplasmic reticulum
		19222	regulation of metabolic process	71395	cellular response to jasmonic acid stimulus	45047	protein targeting to ER
		60255	regulation of macromolecule metabolic process	10628	positive regulation of gene expression	72350	tricarboxylic acid metabolic process
		44255	cellular lipid metabolic process	42255	ribosome assembly	6281	DNA repair
		46486	glycerolipid metabolic process	22618	ribonucleoprotein complex assembly	6302	double-strand break repair
		6520	cellular amino acid metabolic process	19336	phenol-containing compound catabolic process	33365	protein localization to organelle
		72524	pyridine-containing compound metabolic process	46244	salicylic acid catabolic process	70972	protein localization to endoplasmic reticulum
		72525	pyridine-containing compound biosynthetic process	42219	cellular modified amino acid catabolic process	9073	aromatic amino acid family biosynthetic process
		71705	nitrogen compound transport	9063	cellular amino acid catabolic process	60249	anatomical structure homeostasis
		34641	cellular nitrogen compound metabolic process	3006	developmental process involved in reproduction	1902903	regulation of supramolecular fiber organization
		31326	regulation of cellular biosynthetic process	10431	seed maturation	110053	regulation of actin filament organization
		2001141	regulation of RNA biosynthetic process	140053	mitochondrial gene expression	30071	regulation of mitotic metaphase/anaphase transition
		65009	regulation of molecular function	32543	mitochondrial translation	45841	negative regulation of mitotic metaphase/anaphase transition
		70925	organelle assembly	71554	cell wall organization or biogenesis	305	response to oxygen radical
		72522	purine-containing compound biosynthetic process	31324	negative regulation of cellular metabolic process	71450	cellular response to oxygen radical
		34622	cellular protein-containing complex assembly	72329	monocarboxylic acid catabolic process	32392	DNA geometric change
		44248	cellular catabolic process	6397	mRNA processing	32508	DNA duplex unwinding
		44273	sulfur compound catabolic process	398	mRNA splicing, via spliceosome	9451	RNA modification
		9205	purine ribonucleoside triphosphate metabolic process	15807	L-amino acid transport	31334	positive regulation of protein complex assembly
		10035	response to inorganic substance	32268	regulation of cellular protein metabolic process	22406	membrane docking
		10038	response to metal ion	6633	fatty acid biosynthetic process	140056	organelle localization by membrane tethering
		19362	pyridine nucleotide metabolic process	42446	hormone biosynthetic process	1510	RNA methylation
		19363	pyridine nucleotide biosynthetic process	10605	negative regulation of macromolecule metabolic process	31167	rRNA methylation
		16070	RNA metabolic process	9698	phenylpropanoid metabolic process	33048	negative regulation of mitotic sister chromatid segregation
		6396	RNA processing	48731	system development	6366	transcription by RNA polymerase II
		43604	amide biosynthetic process	48367	shoot system development	6367	transcription initiation from RNA polymerase II promoter
		9987	cellular process	9725	response to hormone	22402	cell cycle process
		6753	nucleoside phosphate metabolic process	9733	response to auxin	1903047	mitotic cell cycle process
		9141	nucleoside triphosphate metabolic process	51273	beta-glucan metabolic process	9116	nucleoside metabolic process
		31323	regulation of cellular metabolic process	55071	manganese ion homeostasis	42278	purine nucleoside metabolic process
		19725	cellular homeostasis	30026	cellular manganese ion homeostasis	42727	flavin-containing compound biosynthetic process
		97237	cellular response to toxic substance	6658	phosphatidylserine metabolic process	32446	protein modification by small protein conjugation
		1990748	cellular detoxification	6659	phosphatidylserine biosynthetic process	16567	protein ubiquitination
		9058	biosynthetic process	99402	plant organ development	43414	macromolecule methylation
		43412	macromolecule modification	46688	response to copper ion	6766	vitamin metabolic process
		16569	covalent chromatin modification	16578	histone deubiquitination	6767	water-soluble vitamin metabolic process
		1901360	organic cyclic compound metabolic process	42325	regulation of phosphorylation	9119	ribonucleoside metabolic process
		44249	cellular biosynthetic process	1932	regulation of protein phosphorylation	46128	purine ribonucleoside metabolic process
		16053	organic acid biosynthetic process	22414	reproductive process	154	rRNA modification
		6073	cellular glucan metabolic process	10817	regulation of hormone levels	48193	Golgi vesicle transport
		15031	protein transport	42445	hormone metabolic process	48280	vesicle fusion with Golgi apparatus
		6886	intracellular protein transport	51704	multi-organism process	71451	cellular response to superoxide
		50794	regulation of cellular process	45893	positive regulation of transcription, DNA-templated	19430	removal of superoxide radicals
		7165	signal transduction	31347	regulation of defense response	6605	protein targeting
		17144	drug metabolic process	31349	positive regulation of defense response	30258	lipid modification
		16999	antibiotic metabolic process	15849	organic acid transport	34032	purine nucleoside bisphosphate metabolic process
		9117	nucleotide metabolic process	46942	carboxylic acid transport	10965	regulation of mitotic sister chromatid separation
		9145	purine nucleoside triphosphate biosynthetic process	6816	calcium ion transport	1902905	positive regulation of supramolecular fiber organization
		9206	purine ribonucleoside triphosphate biosynthetic process	70588	calcium ion transmembrane transport	30838	positive regulation of actin filament polymerization
		9150	purine ribonucleotide metabolic process	6835	dicarboxylic acid transport	16145	S-glycoside catabolic process
		46031	ADP metabolic process	15740	C4-dicarboxylate transport	51640	organelle localization
		46394	carboxylic acid biosynthetic process	7275	multicellular organism development	46148	pigment biosynthetic process
		72330	monocarboxylic acid biosynthetic process	2239	response to oomycetes	6783	heme biosynthetic process
		34660	ncRNA metabolic process	2229	defense response to oomycetes	34219	carbohydrate transmembrane transport
		44270	cellular nitrogen compound catabolic process	33692	cellular polysaccharide biosynthetic process	6415	translational termination
		9142	nucleoside triphosphate biosynthetic process	34637	cellular carbohydrate biosynthetic process	34614	cellular response to reactive oxygen species
		44267	cellular protein metabolic process	9696	salicylic acid metabolic process	75	cell cycle checkpoint
		6996	organelle organization	51187	cofactor catabolic process	31577	spindle checkpoint
		44265	cellular macromolecule catabolic process	9893	positive regulation of metabolic process	33043	regulation of organelle organization
		44237	cellular metabolic process	9891	positive regulation of biosynthetic process	31023	microtubule organizing center organization
		6091	generation of precursor metabolites and energy	6549	isoleucine metabolic process	16050	vesicle organization
		44264	cellular polysaccharide metabolic process	71695	anatomical structure maturation	7032	endosome organization
		48523	negative regulation of cellular process	6098	pentose-phosphate shunt	71103	DNA conformation change
		51188	cofactor biosynthetic process	15711	organic anion transport	6420	arginyl-tRNA aminoacylation
		10556	regulation of macromolecule biosynthetic process	15074	DNA integration	51181	cofactor transport
		2000112	regulation of cellular macromolecule biosynthetic process	16485	protein processing	51182	coenzyme transport
		6810	transport	6624	vacuolar protein processing	140029	exocytic process
		46907	intracellular transport	42447	hormone catabolic process	6904	vesicle docking involved in exocytosis
		6464	cellular protein modification process	31328	positive regulation of cellular biosynthetic process	34035	purine ribonucleoside bisphosphate metabolic process
		1901605	alpha-amino acid metabolic process	1101	response to acid chemical	15969	guanosine tetraphosphate metabolic process
		44262	cellular carbohydrate metabolic process	10033	response to organic substance	32774	RNA biosynthetic process
		6793	phosphorus metabolic process	71310	cellular response to organic substance	6979	response to oxidative stress
		6796	phosphate-containing compound metabolic process	460	maturation of 5.8S rRNA	34599	cellular response to oxidative stress
		6790	sulfur compound metabolic process	48608	reproductive structure development	32259	methylation
		48522	positive regulation of cellular process	6749	glutathione metabolic process	33045	regulation of sister chromatid segregation
		6812	cation transport	6751	glutathione catabolic process	9067	aspartate family amino acid biosynthetic process
		30001	metal ion transport	9753	response to jasmonic acid	6352	DNA-templated transcription, initiation
		8152	metabolic process	31163	metallo-sulfur cluster assembly	40007	growth
		19693	ribose phosphate metabolic process	16226	iron-sulfur cluster assembly	70085	glycosylation
		6259	DNA metabolic process	9719	response to endogenous stimulus	9100	glycoprotein metabolic process
		6725	cellular aromatic compound metabolic process	17001	antibiotic catabolic process	18904	ether metabolic process
		9260	ribonucleotide biosynthetic process	48878	chemical homeostasis	6662	glycerol ether metabolic process
		9152	purine ribonucleotide biosynthetic process	51246	regulation of protein metabolic process	15985	energy coupled proton transport, down electrochemical gradient
		71840	cellular component organization or biogenesis	43207	response to external biotic stimulus	15986	ATP synthesis coupled proton transport
		44085	cellular component biogenesis	42558	pteridine-containing compound metabolic process	9110	vitamin biosynthetic process
		90407	organophosphate biosynthetic process	10604	positive regulation of macromolecule metabolic process	45839	negative regulation of mitotic nuclear division
		1901293	nucleoside phosphate biosynthetic process	43549	regulation of kinase activity	45454	cell redox homeostasis
		22613	ribonucleoprotein complex biogenesis	45859	regulation of protein kinase activity	46903	secretion
		43043	peptide biosynthetic process	10557	positive regulation of macromolecule biosynthetic process	9066	aspartate family amino acid metabolic process
		6364	rRNA processing	16051	carbohydrate biosynthetic process	6323	DNA packaging
		6757	ATP generation from ADP	42737	drug catabolic process	90174	organelle membrane fusion
		6644	phospholipid metabolic process	55065	metal ion homeostasis	6906	vesicle fusion
		46034	ATP metabolic process	55076	transition metal ion homeostasis	9072	aromatic amino acid family metabolic process
		22607	cellular component assembly	43455	regulation of secondary metabolic process	32970	regulation of actin filament-based process
		51179	localization	32870	cellular response to hormone stimulus	32535	regulation of cellular component size
		44260	cellular macromolecule metabolic process	9266	response to temperature stimulus	30832	regulation of actin filament length
		8652	cellular amino acid biosynthetic process	9408	response to heat	1902099	regulation of metaphase/anaphase transition of cell cycle
		6413	translational initiation	9396	folic acid-containing compound biosynthetic process	15748	organophosphate ester transport
		6090	pyruvate metabolic process	6575	cellular modified amino acid metabolic process	6862	nucleotide transport
		42866	pyruvate biosynthetic process	6631	fatty acid metabolic process	71174	mitotic spindle checkpoint
		51171	regulation of nitrogen compound metabolic process	33673	negative regulation of kinase activity	7094	mitotic spindle assembly checkpoint
		9605	response to external stimulus	71495	cellular response to endogenous stimulus	6265	DNA topological change
		16192	vesicle-mediated transport	45087	innate immune response	44087	regulation of cellular component biogenesis
		9165	nucleotide biosynthetic process	2682	regulation of immune system process	42440	pigment metabolic process
		6164	purine nucleotide biosynthetic process	2684	positive regulation of immune system process	22900	electron transport chain
		9132	nucleoside diphosphate metabolic process	9793	embryo development ending in seed dormancy	6778	porphyrin-containing compound metabolic process
		6165	nucleoside diphosphate phosphorylation	9755	hormone-mediated signaling pathway	42168	heme metabolic process
		43603	cellular amide metabolic process	9867	jasmonic acid mediated signaling pathway	71173	spindle assembly checkpoint
		8654	phospholipid biosynthetic process	45944	positive regulation of transcription by RNA polymerase II	6855	drug transmembrane transport
		1901362	organic cyclic compound biosynthetic process	6829	zinc ion transport	44375	regulation of peroxisome size
		46483	heterocycle metabolic process	71577	zinc ion transmembrane transport	9231	riboflavin biosynthetic process
		48518	positive regulation of biological process	1933	negative regulation of protein phosphorylation	50898	nitrile metabolic process
		33036	macromolecule localization	6469	negative regulation of protein kinase activity	7051	spindle organization
		70727	cellular macromolecule localization	31325	positive regulation of cellular metabolic process	51225	spindle assembly
		1901700	response to oxygen-containing compound	9123	nucleoside monophosphate metabolic process	72657	protein localization to membrane
		9135	purine nucleoside diphosphate metabolic process	6475	internal protein amino acid acetylation	6289	nucleotide-excision repair
		9179	purine ribonucleoside diphosphate metabolic process	18393	internal peptidyl-lysine acetylation	51985	negative regulation of chromosome segregation
		42886	amide transport	90501	RNA phosphodiester bond hydrolysis	51130	positive regulation of cellular component organization
		19439	aromatic compound catabolic process	32501	multicellular organismal process	15931	nucleobase-containing compound transport
		15980	energy derivation by oxidation of organic compounds	9791	post-embryonic development	10948	negative regulation of cell cycle process
		6112	energy reserve metabolic process	48316	seed development	33046	negative regulation of sister chromatid segregation
		44283	small molecule biosynthetic process	43086	negative regulation of catalytic activity	51493	regulation of cytoskeleton organization
		34404	nucleobase-containing small molecule biosynthetic process	51348	negative regulation of transferase activity	51495	positive regulation of cytoskeleton organization
		51186	cofactor metabolic process	51338	regulation of transferase activity	15988	energy coupled proton transmembrane transport, against electrochemical gradient
		46390	ribose phosphate biosynthetic process	61458	reproductive system development	15991	ATP hydrolysis coupled proton transport
		16043	cellular component organization	9682	induced systemic resistance	6612	protein targeting to membrane
		9259	ribonucleotide metabolic process	71826	ribonucleoprotein complex subunit organization	46501	protoporphyrinogen IX metabolic process
		44238	primary metabolic process	18958	phenol-containing compound metabolic process	32200	telomere organization
		6139	nucleobase-containing compound metabolic process	70646	protein modification by small protein removal	51726	regulation of cell cycle
		34654	nucleobase-containing compound biosynthetic process	51274	beta-glucan biosynthetic process	31668	cellular response to extracellular stimulus
		42221	response to chemical	46940	nucleoside monophosphate phosphorylation	7098	centrosome cycle
		18130	heterocycle biosynthetic process	45935	positive regulation of nucleobase-containing compound metabolic process	32984	protein-containing complex disassembly
		6468	protein phosphorylation	44092	negative regulation of molecular function	61025	membrane fusion
		48519	negative regulation of biological process	3	reproduction	71496	cellular response to external stimulus
		6163	purine nucleotide metabolic process	45936	negative regulation of phosphate metabolic process	1901068	guanosine-containing compound metabolic process
		15833	peptide transport	42326	negative regulation of phosphorylation	33014	tetrapyrrole biosynthetic process
		46474	glycerophospholipid biosynthetic process	50778	positive regulation of immune response	6779	porphyrin-containing compound biosynthetic process
		6357	regulation of transcription by RNA polymerase II	98656	anion transmembrane transport	33554	cellular response to stress
		16310	phosphorylation	51173	positive regulation of nitrogen compound metabolic process	6974	cellular response to DNA damage stimulus
		46939	nucleotide phosphorylation	6221	pyrimidine nucleotide biosynthetic process	51783	regulation of nuclear division
		45017	glycerolipid biosynthetic process	9083	branched-chain amino acid catabolic process	80028	nitrile biosynthetic process
		34470	ncRNA processing	44550	secondary metabolite biosynthetic process	723	telomere maintenance
		34645	cellular macromolecule biosynthetic process	32879	regulation of localization	46834	lipid phosphorylation
		50790	regulation of catalytic activity	61088	regulation of sequestering of zinc ion	6284	base-excision repair
		9889	regulation of biosynthetic process	42537	benzene-containing compound metabolic process	7346	regulation of mitotic cell cycle
		1901564	organonitrogen compound metabolic process	48827	phyllome development	31497	chromatin assembly
		6518	peptide metabolic process	9628	response to abiotic stimulus	32940	secretion by cell
		6811	ion transport	72528	pyrimidine-containing compound biosynthetic process	6887	exocytosis
		90304	nucleic acid metabolic process	32269	negative regulation of cellular protein metabolic process	1905819	negative regulation of chromosome separation
		6508	proteolysis	31400	negative regulation of protein modification process	19762	glucosinolate catabolic process
		98655	cation transmembrane transport	6813	potassium ion transport	48278	vesicle docking
		19219	regulation of nucleobase-containing compound metabolic process	9864	induced systemic resistance, jasmonic acid mediated signaling pathway	45930	negative regulation of mitotic cell cycle
		9108	coenzyme biosynthetic process	2253	activation of immune response	16925	protein sumoylation
		6650	glycerophospholipid metabolic process	10154	fruit development	33013	tetrapyrrole metabolic process
		36211	protein modification process	30003	cellular cation homeostasis	1901136	carbohydrate derivative catabolic process
		72521	purine-containing compound metabolic process	6875	cellular metal ion homeostasis	72594	establishment of protein localization to organelle
		16072	rRNA metabolic process	6739	NADP metabolic process	6333	chromatin assembly or disassembly
		42254	ribosome biogenesis	271	polysaccharide biosynthetic process	18208	peptidyl-proline modification
		46496	nicotinamide nucleotide metabolic process	9250	glucan biosynthetic process	43624	cellular protein complex disassembly
		1903506	regulation of nucleic acid-templated transcription	6760	folic acid-containing compound metabolic process	30833	regulation of actin filament polymerization
		6629	lipid metabolic process	1902475	L-alpha-amino acid transmembrane transport	6888	endoplasmic reticulum to Golgi vesicle-mediated transport
		43039	tRNA aminoacylation	8202	steroid metabolic process	16143	S-glycoside metabolic process
		80090	regulation of primary metabolic process	19220	regulation of phosphate metabolic process	32271	regulation of protein polymerization
		51716	cellular response to stimulus	43543	protein acylation	32273	positive regulation of protein polymerization
		1901292	nucleoside phosphate catabolic process	6473	protein acetylation	1902100	negative regulation of metaphase/anaphase transition of cell cycle
		5975	carbohydrate metabolic process	46916	cellular transition metal ion homeostasis	51983	regulation of chromosome segregation
		15672	monovalent inorganic cation transport	90502	RNA phosphodiester bond hydrolysis, endonucleolytic	43413	macromolecule glycosylation
		7017	microtubule-based process	90693	plant organ senescence	6470	protein dephosphorylation
		9166	nucleotide catabolic process	5978	glycogen biosynthetic process	413	protein peptidyl-prolyl isomerization
		70838	divalent metal ion transport	9617	response to bacterium	7015	actin filament organization
		6754	ATP biosynthetic process	42742	defense response to bacterium	45010	actin nucleation
		6096	glycolytic process	51254	positive regulation of RNA metabolic process	32956	regulation of actin cytoskeleton organization
		6082	organic acid metabolic process	9607	response to biotic stimulus	90066	regulation of anatomical structure size
		72511	divalent inorganic cation transport	50832	defense response to fungus	61024	membrane organization
		19748	secondary metabolic process	9817	defense response to fungus, incompatible interaction	8064	regulation of actin polymerization or depolymerization
		9144	purine nucleoside triphosphate metabolic process	51248	negative regulation of protein metabolic process	33875	ribonucleoside bisphosphate metabolic process
		19752	carboxylic acid metabolic process	48366	leaf development	7049	cell cycle
		46434	organophosphate catabolic process	10150	leaf senescence	48284	organelle fusion
		34220	ion transmembrane transport	31399	regulation of protein modification process	51336	regulation of hydrolase activity
		5977	glycogen metabolic process	27	ribosomal large subunit assembly	19759	glycosinolate catabolic process
		9059	macromolecule biosynthetic process	18394	peptidyl-lysine acetylation	303	response to superoxide
		23052	signaling	6873	cellular ion homeostasis	65004	protein-DNA complex assembly
		51252	regulation of RNA metabolic process	9097	isoleucine biosynthetic process	33865	nucleoside bisphosphate metabolic process
		51234	establishment of localization	10042	response to manganese ion	6782	protoporphyrinogen IX biosynthetic process
		45184	establishment of protein localization	1901616	organic hydroxy compound catabolic process	18175	protein nucleotidylation
		1901137	carbohydrate derivative biosynthetic process	30243	cellulose metabolic process	51784	negative regulation of nuclear division
		19359	nicotinamide nucleotide biosynthetic process	30244	cellulose biosynthetic process	43087	regulation of GTPase activity
		32787	monocarboxylic acid metabolic process	10043	response to zinc ion	71824	protein-DNA complex subunit organization
		18193	peptidyl-amino acid modification	6308	DNA catabolic process	16049	cell growth
		18205	peptidyl-lysine modification	7568	aging	45333	cellular respiration
		1902600	proton transmembrane transport	6820	anion transport	302	response to reactive oxygen species
		44042	glucan metabolic process	55082	cellular chemical homeostasis	15693	magnesium ion transport
		9185	ribonucleoside diphosphate metabolic process	6828	manganese ion transport	1903830	magnesium ion transmembrane transport
		99131	ATP hydrolysis coupled ion transmembrane transport	71421	manganese ion transmembrane transport	10639	negative regulation of organelle organization
		42493	response to drug	1901615	organic hydroxy compound metabolic process	43632	modification-dependent macromolecule catabolic process
		71702	organic substance transport	16128	phytosteroid metabolic process	7093	mitotic cell cycle checkpoint
		1901607	alpha-amino acid biosynthetic process	51174	regulation of phosphorus metabolic process	18117	protein adenylylation
		98660	inorganic ion transmembrane transport	470	maturation of LSU-rRNA	10638	positive regulation of organelle organization
		16311	dephosphorylation	16071	mRNA metabolic process	1901657	glycosyl compound metabolic process
		16052	carbohydrate catabolic process	1903825	organic acid transmembrane transport	1901658	glycosyl compound catabolic process
		6807	nitrogen compound metabolic process	377	RNA splicing, via transesterification reactions with bulged adenosine as nucleophile	42364	water-soluble vitamin biosynthetic process
		35556	intracellular signal transduction	6430	lysyl-tRNA aminoacylation	9060	aerobic respiration
		7264	small GTPase mediated signal transduction	338	protein deneddylation	2000816	negative regulation of mitotic sister chromatid separation
		8104	protein localization	10563	negative regulation of phosphorus metabolic process	278	mitotic cell cycle
		46700	heterocycle catabolic process	8380	RNA splicing	44089	positive regulation of cellular component biogenesis
		6399	tRNA metabolic process	375	RNA splicing, via transesterification reactions	6928	movement of cell or subcellular component
		70647	protein modification by small protein conjugation or removal	70681	glutaminyl-tRNAGln biosynthesis via transamidation	7018	microtubule-based movement
		51276	chromosome organization	2000762	regulation of phenylpropanoid metabolic process	9991	response to extracellular stimulus
		55114	oxidation-reduction process	41	transition metal ion transport	22411	cellular component disassembly
		34613	cellular protein localization	6081	cellular aldehyde metabolic process	70932	histone H3 deacetylation
		43038	amino acid activation	55080	cation homeostasis	6334	nucleosome assembly
		6325	chromatin organization	9082	branched-chain amino acid biosynthetic process	34728	nucleosome organization
		7154	cell communication	46677	response to antibiotic	6457	protein folding
		43436	oxoacid metabolic process	80134	regulation of response to stress	97435	supramolecular fiber organization
		51301	cell division	15743	malate transport	160	phosphorelay signal transduction system
		226	microtubule cytoskeleton organization	21700	developmental maturation	6476	protein deacetylation
		1901701	cellular response to oxygen-containing compound	16579	protein deubiquitination	43132	NAD transport
		98869	cellular oxidant detoxification	45088	regulation of innate immune response	34314	Arp2/3 complex-mediated actin nucleation
		7010	cytoskeleton organization	16131	brassinosteroid metabolic process	1522	pseudouridine synthesis
		99132	ATP hydrolysis coupled cation transmembrane transport	71423	malate transmembrane transport
		90305	nucleic acid phosphodiester bond hydrolysis	55088	lipid homeostasis
				10268	brassinosteroid homeostasis
				42273	ribosomal large subunit biogenesis
				10501	RNA secondary structure unwinding
				51013	microtubule severing
				9790	embryo development

## Sheet: (J)IFG_molF
Additional file 5 a-t. Comparison of P. taeda and P. lambertiana gene networks formed by similar TE insertions in gene introns.
type of insetrion	RLG- IFG in the introns	Common GO terms (white)		P.taeda (red)		P.lambertiana(green)
GO	Molecular function			hits to uniqe genes	99	hits to uniqe genes	317
		Number	GO term	GO-ann in category	95	GO-ann in category	186
		22804	active transmembrane transporter activity	4824	lysine-tRNA ligase activity	16627	oxidoreductase activity, acting on the CH-CH group of donors
		15291	secondary active transmembrane transporter activity	4540	ribonuclease activity	3995	acyl-CoA dehydrogenase activity
		16787	hydrolase activity	8509	anion transmembrane transporter activity	4133	glycogen debranching enzyme activity
		16817	hydrolase activity, acting on acid anhydrides	16645	oxidoreductase activity, acting on the CH-NH group of donors	4134	4-alpha-glucanotransferase activity
		16788	hydrolase activity, acting on ester bonds	16646	oxidoreductase activity, acting on the CH-NH group of donors, NAD or NADP as acceptor	4784	superoxide dismutase activity
		4518	nuclease activity	16840	carbon-nitrogen lyase activity	5402	carbohydrate:cation symporter activity
		1901265	nucleoside phosphate binding	4674	protein serine/threonine kinase activity	5351	carbohydrate:proton symporter activity
		35639	purine ribonucleoside triphosphate binding	44212	transcription regulatory region DNA binding	8237	metallopeptidase activity
		5488	binding	976	transcription regulatory region sequence-specific DNA binding	15294	solute:cation symporter activity
		8289	lipid binding	16776	phosphotransferase activity, phosphate group as acceptor	140103	catalytic activity, acting on a glycoprotein
		8144	drug binding	50145	nucleoside monophosphate kinase activity	33926	glycopeptide alpha-N-acetylgalactosaminidase activity
		36094	small molecule binding	16705	oxidoreductase activity, acting on paired donors, with incorporation or reduction of molecular oxygen	70566	adenylyltransferase activity
		19842	vitamin binding	30246	carbohydrate binding	70733	protein adenylyltransferase activity
		16209	antioxidant activity	30247	polysaccharide binding	31078	histone deacetylase activity (H3-K14 specific)
		70011	peptidase activity, acting on L-amino acid peptides	15079	potassium ion transmembrane transporter activity	32041	NAD-dependent histone deacetylase activity (H3-K14 specific)
		4175	endopeptidase activity	5267	potassium channel activity	15144	carbohydrate transmembrane transporter activity
		4197	cysteine-type endopeptidase activity	16651	oxidoreductase activity, acting on NAD(P)H	16903	oxidoreductase activity, acting on the aldehyde or oxo group of donors
		16773	phosphotransferase activity, alcohol group as acceptor	19899	enzyme binding	16624	oxidoreductase activity, acting on the aldehyde or oxo group of donors, disulfide as acceptor
		4672	protein kinase activity	51139	metal ion:proton antiporter activity	19787	ubiquitin-like protein transferase activity
		32555	purine ribonucleotide binding	10486	manganese:proton antiporter activity	19789	SUMO transferase activity
		32561	guanyl ribonucleotide binding	8186	RNA-dependent ATPase activity	15631	tubulin binding
		42626	ATPase activity, coupled to transmembrane movement of substances	4004	ATP-dependent RNA helicase activity	43014	alpha-tubulin binding
		42625	ATPase coupled ion transmembrane transporter activity	5216	ion channel activity	8094	DNA-dependent ATPase activity
		22890	inorganic cation transmembrane transporter activity	42393	histone binding	3678	DNA helicase activity
		22853	active ion transmembrane transporter activity	1012	RNA polymerase II regulatory region DNA binding	4003	ATP-dependent DNA helicase activity
		15077	monovalent inorganic cation transmembrane transporter activity	8568	microtubule-severing ATPase activity	3916	DNA topoisomerase activity
		46872	metal ion binding	5506	iron ion binding	16853	isomerase activity
		5509	calcium ion binding	16408	C-acyltransferase activity	16830	carbon-carbon lyase activity
		3676	nucleic acid binding	16684	oxidoreductase activity, acting on peroxide as acceptor	4407	histone deacetylase activity
		3677	DNA binding	4821	histidine-tRNA ligase activity	17136	NAD-dependent histone deacetylase activity
		32549	ribonucleoside binding	98772	molecular function regulator	16779	nucleotidyltransferase activity
		32550	purine ribonucleoside binding	16298	lipase activity	8135	translation factor activity, RNA binding
		43492	ATPase activity, coupled to movement of substances	8514	organic anion transmembrane transporter activity	15295	solute:proton symporter activity
		70279	vitamin B6 binding	99516	ion antiporter activity	3743	translation initiation factor activity
		30170	pyridoxal phosphate binding	15662	ATPase activity, coupled to transmembrane movement of ions, phosphorylative mechanism	31406	carboxylic acid binding
		8234	cysteine-type peptidase activity	3682	chromatin binding	16597	amino acid binding
		19783	ubiquitin-like protein-specific protease activity	31491	nucleosome binding	16741	transferase activity, transferring one-carbon groups
		42802	identical protein binding	15491	cation:cation antiporter activity	8168	methyltransferase activity
		42803	protein homodimerization activity	50664	oxidoreductase activity, acting on NAD(P)H, oxygen as acceptor	3712	transcription coregulator activity
		16614	oxidoreductase activity, acting on CH-OH group of donors	19825	oxygen binding	8080	N-acetyltransferase activity
		16616	oxidoreductase activity, acting on the CH-OH group of donors, NAD or NADP as acceptor	16842	amidine-lyase activity	16810	hydrolase activity, acting on carbon-nitrogen (but not peptide) bonds
		4553	hydrolase activity, hydrolyzing O-glycosyl compounds	3839	gamma-glutamylcyclotransferase activity	16811	hydrolase activity, acting on carbon-nitrogen (but not peptide) bonds, in linear amides
		166	nucleotide binding	50567	glutaminyl-tRNA synthase (glutamine-hydrolyzing) activity	3747	translation release factor activity
		32553	ribonucleotide binding	52689	carboxylic ester hydrolase activity	16149	translation release factor activity, codon specific
		5524	ATP binding	30234	enzyme regulator activity	16410	N-acyltransferase activity
		16879	ligase activity, forming carbon-nitrogen bonds	4857	enzyme inhibitor activity	16866	intramolecular transferase activity
		16884	carbon-nitrogen ligase activity, with glutamine as amido-N-donor	16893	endonuclease activity, active with either ribo- or deoxyribonucleic acids and producing 5'-phosphomonoesters	9982	pseudouridine synthase activity
		16740	transferase activity	16891	endoribonuclease activity, producing 5'-phosphomonoesters	16742	hydroxymethyl-, formyl- and related transferase activity
		16772	transferase activity, transferring phosphorus-containing groups	43531	ADP binding	4643	phosphoribosylaminoimidazolecarboxamide formyltransferase activity
		17076	purine nucleotide binding	3993	acid phosphatase activity	16799	hydrolase activity, hydrolyzing N-glycosyl compounds
		30554	adenyl nucleotide binding	1067	regulatory region nucleic acid binding	33558	protein deacetylase activity
		32559	adenyl ribonucleotide binding	50660	flavin adenine dinucleotide binding	34979	NAD-dependent protein deacetylase activity
		5515	protein binding	16881	acid-amino acid ligase activity	8194	UDP-glycosyltransferase activity
		22857	transmembrane transporter activity	5388	calcium-transporting ATPase activity	16634	oxidoreductase activity, acting on the CH-CH group of donors, oxygen as acceptor
		15075	ion transmembrane transporter activity	4806	triglyceride lipase activity	4109	coproporphyrinogen oxidase activity
		1901363	heterocyclic compound binding	46915	transition metal ion transmembrane transporter activity	19213	deacetylase activity
		16798	hydrolase activity, acting on glycosyl bonds	5384	manganese ion transmembrane transporter activity	8092	cytoskeletal protein binding
		46983	protein dimerization activity	5543	phospholipid binding	4721	phosphoprotein phosphatase activity
		42623	ATPase activity, coupled	4521	endoribonuclease activity	8079	translation termination factor activity
		8026	ATP-dependent helicase activity	4298	threonine-type endopeptidase activity	16701	oxidoreductase activity, acting on single donors with incorporation of molecular oxygen
		19001	guanyl nucleotide binding	4519	endonuclease activity	4576	oligosaccharyl transferase activity
		140097	catalytic activity, acting on DNA	3690	double-stranded DNA binding	16833	oxo-acid-lyase activity
		5525	GTP binding	46943	carboxylic acid transmembrane transporter activity	16814	hydrolase activity, acting on carbon-nitrogen (but not peptide) bonds, in cyclic amidines
		31420	alkali metal ion binding	15085	calcium ion transmembrane transporter activity	19238	cyclohydrolase activity
		16757	transferase activity, transferring glycosyl groups	70003	threonine-type peptidase activity	70569	uridylyltransferase activity
		16758	transferase activity, transferring hexosyl groups	4536	deoxyribonuclease activity	16307	phosphatidylinositol phosphate kinase activity
		3824	catalytic activity	4520	endodeoxyribonuclease activity	5198	structural molecule activity
		3674	molecular_function	72509	divalent inorganic cation transmembrane transporter activity	3735	structural constituent of ribosome
		16829	lyase activity	5385	zinc ion transmembrane transporter activity	8565	protein transporter activity
		97159	organic cyclic compound binding	19210	kinase inhibitor activity	16721	oxidoreductase activity, acting on superoxide radicals as acceptor
		51540	metal cluster binding	71949	FAD binding	16702	oxidoreductase activity, acting on single donors with incorporation of molecular oxygen, incorporation of two atoms of oxygen
		101005	ubiquitinyl hydrolase activity	15171	amino acid transmembrane transporter activity	44769	ATPase activity, coupled to transmembrane movement of ions, rotational mechanism
		36459	thiol-dependent ubiquitinyl hydrolase activity	4321	fatty-acyl-CoA synthase activity	46933	proton-transporting ATP synthase activity, rotational mechanism
		3723	RNA binding	5342	organic acid transmembrane transporter activity	19104	DNA N-glycosylase activity
		19829	cation-transporting ATPase activity	3725	double-stranded RNA binding	3905	alkylbase DNA N-glycosylase activity
		43168	anion binding	22803	passive transmembrane transporter activity	3917	DNA topoisomerase type I activity
		16747	transferase activity, transferring acyl groups other than amino-acyl groups	15267	channel activity	15095	magnesium ion transmembrane transporter activity
		16407	acetyltransferase activity	5516	calmodulin binding	8138	protein tyrosine/serine/threonine phosphatase activity
		140110	transcription regulator activity	22838	substrate-specific channel activity	8531	riboflavin kinase activity
		3700	DNA-binding transcription factor activity	16174	NAD(P)H oxidase activity	4066	asparagine synthase (glutamine-hydrolyzing) activity
		140098	catalytic activity, acting on RNA	19887	protein kinase regulator activity	9055	electron transfer activity
		140101	catalytic activity, acting on a tRNA	4860	protein kinase inhibitor activity	8312	7S RNA binding
		46914	transition metal ion binding	19900	kinase binding	15019	heparan-alpha-glucosaminide N-acetyltransferase activity
		8270	zinc ion binding	19901	protein kinase binding	43733	DNA-3-methylbase glycosylase activity
		16462	pyrophosphatase activity	5261	cation channel activity	15036	disulfide oxidoreductase activity
		17111	nucleoside-triphosphatase activity	16709	oxidoreductase activity, acting on paired donors, with incorporation or reduction of molecular oxygen, NAD(P)H as one donor, and incorporation of one atom of oxygen	15035	protein disulfide oxidoreductase activity
		16491	oxidoreductase activity	44877	protein-containing complex binding	46422	violaxanthin de-epoxidase activity
		4843	thiol-dependent ubiquitin-specific protease activity	50661	NADP binding	16859	cis-trans isomerase activity
		140096	catalytic activity, acting on a protein	3844	1,4-alpha-glucan branching enzyme activity	3755	peptidyl-prolyl cis-trans isomerase activity
		15297	antiporter activity	4488	methylenetetrahydrofolate dehydrogenase (NADP+) activity	16765	transferase activity, transferring alkyl or aryl (other than methyl) groups
		15298	solute:cation antiporter activity	80123	jasmonate-amino synthetase activity	4659	prenyltransferase activity
		15299	solute:proton antiporter activity	4497	monooxygenase activity	4842	ubiquitin-protein transferase activity
		1882	nucleoside binding	1990837	sequence-specific double-stranded DNA binding	16877	ligase activity, forming carbon-sulfur bonds
		16791	phosphatase activity	4601	peroxidase activity	15293	symporter activity
		97367	carbohydrate derivative binding	19207	kinase regulator activity	4222	metalloendopeptidase activity
		51213	dioxygenase activity	4523	RNA-DNA hybrid ribonuclease activity	16730	oxidoreductase activity, acting on iron-sulfur proteins as donors
		5215	transporter activity	9041	uridylate kinase activity	43177	organic acid binding
		8374	O-acyltransferase activity	16413	O-acetyltransferase activity	3774	motor activity
		4386	helicase activity	20037	heme binding	3777	microtubule motor activity
		70035	purine NTP-dependent helicase activity	3724	RNA helicase activity	3697	single-stranded DNA binding
		287	magnesium ion binding	43765	T/G mismatch-specific endonuclease activity	16667	oxidoreductase activity, acting on a sulfur group of donors
		1883	purine nucleoside binding	8442	3-hydroxyisobutyrate dehydrogenase activity	8641	ubiquitin-like modifier activating enzyme activity
		16746	transferase activity, transferring acyl groups	5310	dicarboxylic acid transmembrane transporter activity	16151	nickel cation binding
		46873	metal ion transmembrane transporter activity	15556	C4-dicarboxylate transmembrane transporter activity	8375	acetylglucosaminyltransferase activity
		16875	ligase activity, forming carbon-oxygen bonds	16841	ammonia-lyase activity	3937	IMP cyclohydrolase activity
		4812	aminoacyl-tRNA ligase activity	4794	L-threonine ammonia-lyase activity	8725	DNA-3-methyladenine glycosylase activity
		51536	iron-sulfur cluster binding	51539	4 iron, 4 sulfur cluster binding	4814	arginine-tRNA ligase activity
		16301	kinase activity	14	single-stranded DNA endodeoxyribonuclease activity	8238	exopeptidase activity
		16874	ligase activity	46906	tetrapyrrole binding	4177	aminopeptidase activity
		15405	P-P-bond-hydrolysis-driven transmembrane transporter activity	15140	malate transmembrane transporter activity	15238	drug transmembrane transporter activity
		48037	cofactor binding	977	RNA polymerase II regulatory region sequence-specific DNA binding
		43169	cation binding	15179	L-amino acid transmembrane transporter activity
		19843	rRNA binding	4616	phosphogluconate dehydrogenase (decarboxylating) activity
		50662	coenzyme binding	33862	UMP kinase activity
		51287	NAD binding	42134	rRNA primary transcript binding
		15318	inorganic molecular entity transmembrane transporter activity	19205	nucleobase-containing compound kinase activity
		8324	cation transmembrane transporter activity
		30955	potassium ion binding
		15399	primary active transmembrane transporter activity
		16887	ATPase activity
		8233	peptidase activity
		15078	proton transmembrane transporter activity
		43167	ion binding
		16818	hydrolase activity, acting on acid anhydrides, in phosphorus-containing anhydrides
		3924	GTPase activity
		43565	sequence-specific DNA binding
		42578	phosphoric ester hydrolase activity
		4743	pyruvate kinase activity

[truncated: 10 more sheets: (K)RLC-2602_bioP, (L)RLC-2602_molF, (M)RLC-930_bioP, (N)RLC-930_molF, (O)App_bioP, (P)App_molF, (Q)RLC-17_bioP, (R)RLC-17_molF, (S)Piney_molF, (T)Piney_bioP]
