# Supplementary material for: Comparative Study of Pine Reference Genomes Reveals Transposable Element Interconnected Gene Networks
Source: Genes (Basel). 2020 Oct 16;11(10):1216. doi: 10.3390/genes11101216 (PMC7602945; doi:10.3390/genes11101216)
Supplement: Supplementary file 1 [file genes-11-01216-s001.zip › MDPI_genes_893100_15oct20/Add_file_6_modif.xlsx]

## Sheet: (A)Plater-MITE_fl_bioP
Additional file 6 A-E. Comparison of P.taeda and P.lambertiana gene networks formed by similar TE insertions in gene flanks. DyNet network shown below table with reference number indicated; common terms are shown in white.
type of insetrion	MITE-Plater in the flanks	Common(white)		P.taeda (red)		P.lambertiana(green)
GO	Biological process			hits to uniqe genes	143	hits to uniqe genes	64
species	P.taeda/P.lambertiana	name	Description	GO-ann in category	131	GO-ann in category	33
		55085	transmembrane transport	34968	histone lysine methylation	6575	cellular modified amino acid metabolic process
		55114	oxidation-reduction process	51239	regulation of multicellular organismal process	61615	glycolytic process through fructose-6-phosphate
		5975	carbohydrate metabolic process	10394	homogalacturonan metabolic process	42254	ribosome biogenesis
		6811	ion transport	18202	peptidyl-histidine modification	90305	nucleic acid phosphodiester bond hydrolysis
		43436	oxoacid metabolic process	45604	regulation of epidermal cell differentiation	9179	purine ribonucleoside diphosphate metabolic process
		9117	nucleotide metabolic process	10289	homogalacturonan biosynthetic process	9135	purine nucleoside diphosphate metabolic process
		51186	cofactor metabolic process	6366	transcription by RNA polymerase II	1901264	carbohydrate derivative transport
		6163	purine nucleotide metabolic process	9972	cytidine deamination	9185	ribonucleoside diphosphate metabolic process
		71702	organic substance transport	42814	monopolar cell growth	9132	nucleoside diphosphate metabolic process
		90304	nucleic acid metabolic process	7010	cytoskeleton organization	6090	pyruvate metabolic process
		16043	cellular component organization	19748	secondary metabolic process	9264	deoxyribonucleotide catabolic process
		19538	protein metabolic process	46274	lignin catabolic process	9144	purine nucleoside triphosphate metabolic process
		6508	proteolysis	10035	response to inorganic substance	1901293	nucleoside phosphate biosynthetic process
		9889	regulation of biosynthetic process	30003	cellular cation homeostasis	46836	glycolipid transport
		6732	coenzyme metabolic process	10482	regulation of epidermal cell division	6754	ATP biosynthetic process
		6468	protein phosphorylation	51302	regulation of cell division	10876	lipid localization
		1901362	organic cyclic compound biosynthetic process	98869	cellular oxidant detoxification	46031	ADP metabolic process
		44255	cellular lipid metabolic process	1101	response to acid chemical	19359	nicotinamide nucleotide biosynthetic process
		6139	nucleobase-containing compound metabolic process	10268	brassinosteroid homeostasis	31163	metallo-sulfur cluster assembly
		44238	primary metabolic process	55088	lipid homeostasis	22607	cellular component assembly
		33036	macromolecule localization	48827	phyllome development	46434	organophosphate catabolic process
		51179	localization	46271	phenylpropanoid catabolic process	46835	carbohydrate phosphorylation
		71840	cellular component organization or biogenesis	6073	cellular glucan metabolic process	6869	lipid transport
		6725	cellular aromatic compound metabolic process	44042	glucan metabolic process	6096	glycolytic process
		1901566	organonitrogen compound biosynthetic process	10154	fruit development	42866	pyruvate biosynthetic process
		44085	cellular component biogenesis	3	reproduction	16226	iron-sulfur cluster assembly
		1901136	carbohydrate derivative catabolic process	46916	cellular transition metal ion homeostasis	46034	ATP metabolic process
		30001	metal ion transport	6875	cellular metal ion homeostasis	90407	organophosphate biosynthetic process
		6812	cation transport	42545	cell wall modification	19363	pyridine nucleotide biosynthetic process
		6793	phosphorus metabolic process	44092	negative regulation of molecular function	9165	nucleotide biosynthetic process
		44262	cellular carbohydrate metabolic process	1901071	glucosamine-containing compound metabolic process	9141	nucleoside triphosphate metabolic process
		2000112	regulation of cellular macromolecule biosynthetic process	33875	ribonucleoside bisphosphate metabolic process	18117	protein adenylylation
		10556	regulation of macromolecule biosynthetic process	6952	defense response	6260	DNA replication
		51234	establishment of localization	90697	post-embryonic plant organ morphogenesis	7034	vacuolar transport
		36211	protein modification process	31129	inductive cell-cell signaling	9206	purine ribonucleoside triphosphate biosynthetic process
		9108	coenzyme biosynthetic process	226	microtubule cytoskeleton organization	9205	purine ribonucleoside triphosphate metabolic process
		51188	cofactor biosynthetic process	7017	microtubule-based process	9166	nucleotide catabolic process
		6790	sulfur compound metabolic process	42454	ribonucleoside catabolic process	46496	nicotinamide nucleotide metabolic process
		6091	generation of precursor metabolites and energy	6979	response to oxidative stress	19362	pyridine nucleotide metabolic process
		72521	purine-containing compound metabolic process	6950	response to stress	72525	pyridine-containing compound biosynthetic process
		34645	cellular macromolecule biosynthetic process	9164	nucleoside catabolic process	72524	pyridine-containing compound metabolic process
		278	mitotic cell cycle	7059	chromosome segregation	9260	ribonucleotide biosynthetic process
		7049	cell cycle	6518	peptide metabolic process	46390	ribose phosphate biosynthetic process
		44270	cellular nitrogen compound catabolic process	16131	brassinosteroid metabolic process	16052	carbohydrate catabolic process
		46394	carboxylic acid biosynthetic process	42493	response to drug	9152	purine ribonucleotide biosynthetic process
		19752	carboxylic acid metabolic process	6855	drug transmembrane transport	42398	cellular modified amino acid biosynthetic process
		1901564	organonitrogen compound metabolic process	70887	cellular response to chemical stimulus	6733	oxidoreduction coenzyme metabolic process
		80090	regulation of primary metabolic process	160	phosphorelay signal transduction system	6757	ATP generation from ADP
		31323	regulation of cellular metabolic process	6457	protein folding	6164	purine nucleotide biosynthetic process
		6631	fatty acid metabolic process	15031	protein transport	51202	phytochromobilin metabolic process
		9259	ribonucleotide metabolic process	15833	peptide transport	33013	tetrapyrrole metabolic process
		44260	cellular macromolecule metabolic process	7154	cell communication	42558	pteridine-containing compound metabolic process
		51252	regulation of RNA metabolic process	45489	pectin biosynthetic process	18175	protein nucleotidylation
		50794	regulation of cellular process	6323	DNA packaging	6259	DNA metabolic process
		43412	macromolecule modification	42221	response to chemical	9201	ribonucleoside triphosphate biosynthetic process
		6633	fatty acid biosynthetic process	6325	chromatin organization	9199	ribonucleoside triphosphate metabolic process
		72330	monocarboxylic acid biosynthetic process	61458	reproductive system development	9396	folic acid-containing compound biosynthetic process
		32787	monocarboxylic acid metabolic process	10091	trichome branching	42559	pteridine-containing compound biosynthetic process
		1901360	organic cyclic compound metabolic process	9628	response to abiotic stimulus	22613	ribonucleoprotein complex biogenesis
		46700	heterocycle catabolic process	98813	nuclear chromosome segregation	72522	purine-containing compound biosynthetic process
		46483	heterocycle metabolic process	9415	response to water	9145	purine nucleoside triphosphate biosynthetic process
		43603	cellular amide metabolic process	819	sister chromatid segregation	9142	nucleoside triphosphate biosynthetic process
		34654	nucleobase-containing compound biosynthetic process	55076	transition metal ion homeostasis	9262	deoxyribonucleotide metabolic process
		19438	aromatic compound biosynthetic process	55065	metal ion homeostasis	1901137	carbohydrate derivative biosynthetic process
		9987	cellular process	16051	carbohydrate biosynthetic process	34404	nucleobase-containing small molecule biosynthetic process
		43604	amide biosynthetic process	42886	amide transport	6470	protein dephosphorylation
		44271	cellular nitrogen compound biosynthetic process	71705	nitrogen compound transport	6165	nucleoside diphosphate phosphorylation
		16310	phosphorylation	71669	plant-type cell wall organization or biogenesis	46939	nucleotide phosphorylation
		19219	regulation of nucleobase-containing compound metabolic process	1901700	response to oxygen-containing compound	6760	folic acid-containing compound metabolic process
		6807	nitrogen compound metabolic process	18106	peptidyl-histidine phosphorylation	1901292	nucleoside phosphate catabolic process
		19439	aromatic compound catabolic process	45682	regulation of epidermis development	10024	phytochromobilin biosynthetic process
		44248	cellular catabolic process	32501	multicellular organismal process	33014	tetrapyrrole biosynthetic process
		31326	regulation of cellular biosynthetic process	32259	methylation	22900	electron transport chain
		51171	regulation of nitrogen compound metabolic process	48285	organelle fission
		18130	heterocycle biosynthetic process	51128	regulation of cellular component organization
		44249	cellular biosynthetic process	32774	RNA biosynthetic process
		9150	purine ribonucleotide metabolic process	16070	RNA metabolic process
		6082	organic acid metabolic process	48878	chemical homeostasis
		6810	transport	9875	pollen-pistil interaction
		60255	regulation of macromolecule metabolic process	48444	floral organ morphogenesis
		6629	lipid metabolic process	55080	cation homeostasis
		1903506	regulation of nucleic acid-templated transcription	9719	response to endogenous stimulus
		2001141	regulation of RNA biosynthetic process	70592	cell wall polysaccharide biosynthetic process
		17144	drug metabolic process	10383	cell wall polysaccharide metabolic process
		1901575	organic substance catabolic process	30856	regulation of epithelial cell differentiation
		16311	dephosphorylation	9753	response to jasmonic acid
		6796	phosphate-containing compound metabolic process	48608	reproductive structure development
		9056	catabolic process	43043	peptide biosynthetic process
		8152	metabolic process	43086	negative regulation of catalytic activity
		9059	macromolecule biosynthetic process	50790	regulation of catalytic activity
		16053	organic acid biosynthetic process	22604	regulation of cell morphogenesis
		34655	nucleobase-containing compound catabolic process	71103	DNA conformation change
		1901361	organic cyclic compound catabolic process	9808	lignin metabolic process
		6753	nucleoside phosphate metabolic process	2000024	regulation of leaf development
		1901135	carbohydrate derivative metabolic process	9119	ribonucleoside metabolic process
		44283	small molecule biosynthetic process	9116	nucleoside metabolic process
		9058	biosynthetic process	48831	regulation of shoot system development
		71704	organic substance metabolic process	51276	chromosome organization
		43170	macromolecule metabolic process	6996	organelle organization
		44267	cellular protein metabolic process	10090	trichome morphogenesis
		19693	ribose phosphate metabolic process	10026	trichome differentiation
		19637	organophosphate metabolic process	46348	amino sugar catabolic process
		6355	regulation of transcription, DNA-templated	6040	amino sugar metabolic process
		10468	regulation of gene expression	1901072	glucosamine-containing compound catabolic process
		55086	nucleobase-containing small molecule metabolic process	3006	developmental process involved in reproduction
		44281	small molecule metabolic process	31128	developmental induction
		8150	biological_process	31327	negative regulation of cellular biosynthetic process
		8610	lipid biosynthetic process	34637	cellular carbohydrate biosynthetic process
		1901576	organic substance biosynthetic process	44264	cellular polysaccharide metabolic process
		19222	regulation of metabolic process	42737	drug catabolic process
		34641	cellular nitrogen compound metabolic process	60284	regulation of cell development
		44237	cellular metabolic process	45595	regulation of cell differentiation
		50789	regulation of biological process	7275	multicellular organism development
		65007	biological regulation	9664	plant-type cell wall organization
		6464	cellular protein modification process	45229	external encapsulating structure organization
				44265	cellular macromolecule catabolic process
				90626	plant epidermis morphogenesis
				8360	regulation of cell shape
				8299	isoprenoid biosynthetic process
				8037	cell recognition
				6520	cellular amino acid metabolic process
				90558	plant epidermis development
				9888	tissue development
				71555	cell wall organization
				33692	cellular polysaccharide biosynthetic process
				99402	plant organ development
				43414	macromolecule methylation
				30261	chromosome condensation
				6026	aminoglycan catabolic process
				30154	cell differentiation
				22402	cell cycle process
				34032	purine nucleoside bisphosphate metabolic process
				48731	system development
				6720	isoprenoid metabolic process
				9698	phenylpropanoid metabolic process
				16569	covalent chromatin modification
				1903507	negative regulation of nucleic acid-templated transcription
				1902679	negative regulation of RNA biosynthetic process
				6479	protein methylation
				10605	negative regulation of macromolecule metabolic process
				46133	pyrimidine ribonucleoside catabolic process
				1990748	cellular detoxification
				9965	leaf morphogenesis
				48366	leaf development
				19725	cellular homeostasis
				9106	lipoate metabolic process
				140014	mitotic nuclear division
				280	nuclear division
				45184	establishment of protein localization
				8104	protein localization
				31324	negative regulation of cellular metabolic process
				1901658	glycosyl compound catabolic process
				1901657	glycosyl compound metabolic process
				46135	pyrimidine nucleoside catabolic process
				72529	pyrimidine-containing compound catabolic process
				7264	small GTPase mediated signal transduction
				35556	intracellular signal transduction
				48589	developmental growth
				9765	photosynthesis, light harvesting
				51704	multi-organism process
				10016	shoot system morphogenesis
				48367	shoot system development
				48530	fruit morphogenesis
				90698	post-embryonic plant morphogenesis
				90567	reproductive shoot system development
				1905392	plant organ morphogenesis
				9832	plant-type cell wall biogenesis
				904	cell morphogenesis involved in differentiation
				48468	cell development
				23014	signal transduction by protein phosphorylation
				2000039	regulation of trichome morphogenesis
				10769	regulation of cell morphogenesis involved in differentiation
				22603	regulation of anatomical structure morphogenesis
				1901565	organonitrogen compound catabolic process
				9826	unidimensional cell growth
				65009	regulation of molecular function
				52325	cell wall pectin biosynthetic process
				52546	cell wall pectin metabolic process
				43632	modification-dependent macromolecule catabolic process
				46246	terpene biosynthetic process
				42214	terpene metabolic process
				48523	negative regulation of cellular process
				48519	negative regulation of biological process
				18022	peptidyl-lysine methylation
				18205	peptidyl-lysine modification
				18193	peptidyl-amino acid modification
				43693	monoterpene biosynthetic process
				43692	monoterpene metabolic process
				48544	recognition of pollen
				22414	reproductive process
				16128	phytosteroid metabolic process
				1901615	organic hydroxy compound metabolic process
				72527	pyrimidine-containing compound metabolic process
				9064	glutamine family amino acid metabolic process
				1901605	alpha-amino acid metabolic process
				48856	anatomical structure development
				9856	pollination
				44706	multi-multicellular organism process
				10411	xyloglucan metabolic process
				10410	hemicellulose metabolic process
				9725	response to hormone
				10033	response to organic substance
				6536	glutamate metabolic process
				43648	dicarboxylic acid metabolic process
				7076	mitotic chromosome condensation
				15936	coenzyme A metabolic process
				51253	negative regulation of RNA metabolic process
				45934	negative regulation of nucleobase-containing compound metabolic process
				70589	cellular component macromolecule biosynthetic process
				6032	chitin catabolic process
				6030	chitin metabolic process
				34656	nucleobase-containing small molecule catabolic process
				7165	signal transduction
				51716	cellular response to stimulus
				97237	cellular response to toxic substance
				6213	pyrimidine nucleoside metabolic process
				15893	drug transport
				48869	cellular developmental process
				32502	developmental process
				16049	cell growth
				40007	growth
				8202	steroid metabolic process
				2376	immune system process
				6873	cellular ion homeostasis
				55082	cellular chemical homeostasis
				902	cell morphogenesis
				9057	macromolecule catabolic process
				19684	photosynthesis, light reaction
				15979	photosynthesis
				46131	pyrimidine ribonucleoside metabolic process
				44282	small molecule catabolic process
				10467	gene expression
				32989	cellular component morphogenesis
				42445	hormone metabolic process
				271	polysaccharide biosynthetic process
				6351	transcription, DNA-templated
				97659	nucleic acid-templated transcription
				51172	negative regulation of nitrogen compound metabolic process
				9892	negative regulation of metabolic process
				10558	negative regulation of macromolecule biosynthetic process
				9890	negative regulation of biosynthetic process
				6216	cytidine catabolic process
				46087	cytidine metabolic process
				33865	nucleoside bisphosphate metabolic process
				6022	aminoglycan metabolic process
				90696	post-embryonic plant organ development
				9791	post-embryonic development
				9107	lipoate biosynthetic process
				44272	sulfur compound biosynthetic process
				48437	floral organ development
				9908	flower development
				98771	inorganic ion homeostasis
				50801	ion homeostasis
				5976	polysaccharide metabolic process
				30163	protein catabolic process
				51603	proteolysis involved in cellular protein catabolic process
				44257	cellular protein catabolic process
				6412	translation
				42546	cell wall biogenesis
				71554	cell wall organization or biogenesis
				60560	developmental growth involved in morphogenesis
				9653	anatomical structure morphogenesis
				6955	immune response
				50896	response to stimulus
				6511	ubiquitin-dependent protein catabolic process
				19941	modification-dependent protein catabolic process
				23052	signaling
				98754	detoxification
				9636	response to toxic substance
				45488	pectin metabolic process
				10393	galacturonan metabolic process
				2000026	regulation of multicellular organismal development
				50793	regulation of developmental process
				42592	homeostatic process
				16998	cell wall macromolecule catabolic process
				8213	protein alkylation
				10817	regulation of hormone levels
				65008	regulation of biological quality
				16571	histone methylation
				16570	histone modification
				70	mitotic sister chromatid segregation
				1903047	mitotic cell cycle process
				44038	cell wall macromolecule biosynthetic process
				44036	cell wall macromolecule metabolic process

## Sheet: (B)Plater-MITE_pita_fl_intr
Additional file 6 A-E. Comparison of P.taeda and P.lambertiana gene networks formed by similar TE insertions in gene flanks. DyNet network shown below table with reference number indicated; common terms are shown in white.
type of insetrion	MITE Plater in the introns / flanks	Common(white)		GO ID	P.taeda genes with MITE3321 in the introns (red)	GO ID	P.taeda genes with MITE3321 in 0-1kb flanks (green)
GO	Biological process			hits to uniqe genes	73	hits to uniqe genes	143
species	P.taeda	name	Description	GO-ann in category	69	GO-ann in category	131
		55085	transmembrane transport	1902600	proton transmembrane transport	34968	histone lysine methylation
		55114	oxidation-reduction process	9790	embryo development	51239	regulation of multicellular organismal process
		10035	response to inorganic substance	90305	nucleic acid phosphodiester bond hydrolysis	10394	homogalacturonan metabolic process
		30003	cellular cation homeostasis	99132	ATP hydrolysis coupled cation transmembrane transport	18202	peptidyl-histidine modification
		5975	carbohydrate metabolic process	90502	RNA phosphodiester bond hydrolysis, endonucleolytic	45604	regulation of epidermal cell differentiation
		1101	response to acid chemical	9185	ribonucleoside diphosphate metabolic process	10289	homogalacturonan biosynthetic process
		6073	cellular glucan metabolic process	6014	D-ribose metabolic process	6366	transcription by RNA polymerase II
		44042	glucan metabolic process	9617	response to bacterium	9972	cytidine deamination
		10154	fruit development	72511	divalent inorganic cation transport	42814	monopolar cell growth
		3	reproduction	10501	RNA secondary structure unwinding	7010	cytoskeleton organization
		46916	cellular transition metal ion homeostasis	31667	response to nutrient levels	19748	secondary metabolic process
		6875	cellular metal ion homeostasis	6560	proline metabolic process	46274	lignin catabolic process
		42545	cell wall modification	6754	ATP biosynthetic process	10482	regulation of epidermal cell division
		44092	negative regulation of molecular function	16485	protein processing	51302	regulation of cell division
		6952	defense response	42273	ribosomal large subunit biogenesis	98869	cellular oxidant detoxification
		6950	response to stress	15672	monovalent inorganic cation transport	10268	brassinosteroid homeostasis
		6811	ion transport	1901701	cellular response to oxygen-containing compound	55088	lipid homeostasis
		6518	peptide metabolic process	10118	stomatal movement	48827	phyllome development
		43436	oxoacid metabolic process	61088	regulation of sequestering of zinc ion	46271	phenylpropanoid catabolic process
		70887	cellular response to chemical stimulus	32879	regulation of localization	1901071	glucosamine-containing compound metabolic process
		9117	nucleotide metabolic process	27	ribosomal large subunit assembly	33875	ribonucleoside bisphosphate metabolic process
		7154	cell communication	9084	glutamine family amino acid biosynthetic process	90697	post-embryonic plant organ morphogenesis
		51186	cofactor metabolic process	46496	nicotinamide nucleotide metabolic process	31129	inductive cell-cell signaling
		6163	purine nucleotide metabolic process	42254	ribosome biogenesis	226	microtubule cytoskeleton organization
		42221	response to chemical	19321	pentose metabolic process	7017	microtubule-based process
		90304	nucleic acid metabolic process	16072	rRNA metabolic process	42454	ribonucleoside catabolic process
		61458	reproductive system development	98739	import across plasma membrane	6979	response to oxidative stress
		16043	cellular component organization	98657	import into cell	9164	nucleoside catabolic process
		19538	protein metabolic process	99131	ATP hydrolysis coupled ion transmembrane transport	7059	chromosome segregation
		6508	proteolysis	48518	positive regulation of biological process	16131	brassinosteroid metabolic process
		9628	response to abiotic stimulus	1901137	carbohydrate derivative biosynthetic process	42493	response to drug
		9889	regulation of biosynthetic process	45088	regulation of innate immune response	6855	drug transmembrane transport
		9415	response to water	7584	response to nutrient	160	phosphorelay signal transduction system
		55076	transition metal ion homeostasis	2181	cytoplasmic translation	6457	protein folding
		55065	metal ion homeostasis	42440	pigment metabolic process	15031	protein transport
		6732	coenzyme metabolic process	9682	induced systemic resistance	15833	peptide transport
		16051	carbohydrate biosynthetic process	42742	defense response to bacterium	45489	pectin biosynthetic process
		1901700	response to oxygen-containing compound	90501	RNA phosphodiester bond hydrolysis	71702	organic substance transport
		6468	protein phosphorylation	70838	divalent metal ion transport	6323	DNA packaging
		32501	multicellular organismal process	51274	beta-glucan biosynthetic process	6325	chromatin organization
		1901362	organic cyclic compound biosynthetic process	71577	zinc ion transmembrane transport	10091	trichome branching
		44255	cellular lipid metabolic process	9867	jasmonic acid mediated signaling pathway	98813	nuclear chromosome segregation
		16070	RNA metabolic process	9793	embryo development ending in seed dormancy	819	sister chromatid segregation
		48878	chemical homeostasis	2682	regulation of immune system process	42886	amide transport
		6139	nucleobase-containing compound metabolic process	9607	response to biotic stimulus	71705	nitrogen compound transport
		44238	primary metabolic process	45087	innate immune response	71669	plant-type cell wall organization or biogenesis
		55080	cation homeostasis	71495	cellular response to endogenous stimulus	18106	peptidyl-histidine phosphorylation
		9719	response to endogenous stimulus	19359	nicotinamide nucleotide biosynthetic process	45682	regulation of epidermis development
		10383	cell wall polysaccharide metabolic process	6813	potassium ion transport	32259	methylation
		9753	response to jasmonic acid	2253	activation of immune response	48285	organelle fission
		48608	reproductive structure development	9408	response to heat	51128	regulation of cellular component organization
		43043	peptide biosynthetic process	9266	response to temperature stimulus	32774	RNA biosynthetic process
		51179	localization	46390	ribose phosphate biosynthetic process	9875	pollen-pistil interaction
		43086	negative regulation of catalytic activity	34404	nucleobase-containing small molecule biosynthetic process	48444	floral organ morphogenesis
		50790	regulation of catalytic activity	43039	tRNA aminoacylation	70592	cell wall polysaccharide biosynthetic process
		71840	cellular component organization or biogenesis	21700	developmental maturation	30856	regulation of epithelial cell differentiation
		6725	cellular aromatic compound metabolic process	43038	amino acid activation	33036	macromolecule localization
		1901566	organonitrogen compound biosynthetic process	34470	ncRNA processing	22604	regulation of cell morphogenesis
		44085	cellular component biogenesis	80134	regulation of response to stress	71103	DNA conformation change
		30001	metal ion transport	9179	purine ribonucleoside diphosphate metabolic process	9808	lignin metabolic process
		6812	cation transport	9135	purine nucleoside diphosphate metabolic process	2000024	regulation of leaf development
		6996	organelle organization	1901607	alpha-amino acid biosynthetic process	9119	ribonucleoside metabolic process
		6793	phosphorus metabolic process	9144	purine nucleoside triphosphate metabolic process	9116	nucleoside metabolic process
		44262	cellular carbohydrate metabolic process	6165	nucleoside diphosphate phosphorylation	48831	regulation of shoot system development
		3006	developmental process involved in reproduction	9991	response to extracellular stimulus	1901136	carbohydrate derivative catabolic process
		2000112	regulation of cellular macromolecule biosynthetic process	6164	purine nucleotide biosynthetic process	51276	chromosome organization
		10556	regulation of macromolecule biosynthetic process	9165	nucleotide biosynthetic process	10090	trichome morphogenesis
		51234	establishment of localization	43207	response to external biotic stimulus	10026	trichome differentiation
		34637	cellular carbohydrate biosynthetic process	9605	response to external stimulus	46348	amino sugar catabolic process
		44264	cellular polysaccharide metabolic process	42866	pyruvate biosynthetic process	6040	amino sugar metabolic process
		36211	protein modification process	6090	pyruvate metabolic process	1901072	glucosamine-containing compound catabolic process
		9108	coenzyme biosynthetic process	22607	cellular component assembly	31128	developmental induction
		51188	cofactor biosynthetic process	9132	nucleoside diphosphate metabolic process	31327	negative regulation of cellular biosynthetic process
		6091	generation of precursor metabolites and energy	46034	ATP metabolic process	42737	drug catabolic process
		72521	purine-containing compound metabolic process	32870	cellular response to hormone stimulus	6790	sulfur compound metabolic process
		7275	multicellular organism development	460	maturation of 5.8S rRNA	60284	regulation of cell development
		45229	external encapsulating structure organization	48316	seed development	45595	regulation of cell differentiation
		34645	cellular macromolecule biosynthetic process	1901293	nucleoside phosphate biosynthetic process	9664	plant-type cell wall organization
		44270	cellular nitrogen compound catabolic process	71310	cellular response to organic substance	44265	cellular macromolecule catabolic process
		46394	carboxylic acid biosynthetic process	6829	zinc ion transport	90626	plant epidermis morphogenesis
		6520	cellular amino acid metabolic process	41	transition metal ion transport	8360	regulation of cell shape
		19752	carboxylic acid metabolic process	71695	anatomical structure maturation	8299	isoprenoid biosynthetic process
		1901564	organonitrogen compound metabolic process	46835	carbohydrate phosphorylation	8037	cell recognition
		80090	regulation of primary metabolic process	99587	inorganic ion import across plasma membrane	278	mitotic cell cycle
		31323	regulation of cellular metabolic process	46939	nucleotide phosphorylation	7049	cell cycle
		6631	fatty acid metabolic process	46283	anthocyanin-containing compound metabolic process	90558	plant epidermis development
		71555	cell wall organization	9812	flavonoid metabolic process	9888	tissue development
		9259	ribonucleotide metabolic process	9073	aromatic amino acid family biosynthetic process	99402	plant organ development
		33692	cellular polysaccharide biosynthetic process	6561	proline biosynthetic process	43414	macromolecule methylation
		44260	cellular macromolecule metabolic process	31347	regulation of defense response	30261	chromosome condensation
		51252	regulation of RNA metabolic process	51707	response to other organism	6026	aminoglycan catabolic process
		50794	regulation of cellular process	46031	ADP metabolic process	30154	cell differentiation
		48731	system development	9206	purine ribonucleoside triphosphate biosynthetic process	22402	cell cycle process
		43412	macromolecule modification	46688	response to copper ion	34032	purine nucleoside bisphosphate metabolic process
		6633	fatty acid biosynthetic process	16999	antibiotic metabolic process	6720	isoprenoid metabolic process
		19725	cellular homeostasis	31349	positive regulation of defense response	9698	phenylpropanoid metabolic process
		72330	monocarboxylic acid biosynthetic process	55071	manganese ion homeostasis	16569	covalent chromatin modification
		32787	monocarboxylic acid metabolic process	51273	beta-glucan metabolic process	1903507	negative regulation of nucleic acid-templated transcription
		1901360	organic cyclic compound metabolic process	50778	positive regulation of immune response	1902679	negative regulation of RNA biosynthetic process
		46700	heterocycle catabolic process	2684	positive regulation of immune system process	6479	protein methylation
		46483	heterocycle metabolic process	42446	hormone biosynthetic process	10605	negative regulation of macromolecule metabolic process
		43603	cellular amide metabolic process	1990573	potassium ion import across plasma membrane	46133	pyrimidine ribonucleoside catabolic process
		34654	nucleobase-containing compound biosynthetic process	46434	organophosphate catabolic process	1990748	cellular detoxification
		19438	aromatic compound biosynthetic process	9260	ribonucleotide biosynthetic process	9965	leaf morphogenesis
		9987	cellular process	9060	aerobic respiration	48366	leaf development
		35556	intracellular signal transduction	9864	induced systemic resistance, jasmonic acid mediated signaling pathway	9106	lipoate metabolic process
		43604	amide biosynthetic process	6399	tRNA metabolic process	140014	mitotic nuclear division
		44271	cellular nitrogen compound biosynthetic process	34660	ncRNA metabolic process	280	nuclear division
		51704	multi-organism process	98659	inorganic cation import across plasma membrane	45184	establishment of protein localization
		16310	phosphorylation	30026	cellular manganese ion homeostasis	8104	protein localization
		19219	regulation of nucleobase-containing compound metabolic process	9141	nucleoside triphosphate metabolic process	31324	negative regulation of cellular metabolic process
		6807	nitrogen compound metabolic process	6096	glycolytic process	1901658	glycosyl compound catabolic process
		19439	aromatic compound catabolic process	6757	ATP generation from ADP	1901657	glycosyl compound metabolic process
		44248	cellular catabolic process	9755	hormone-mediated signaling pathway	46135	pyrimidine nucleoside catabolic process
		65009	regulation of molecular function	72350	tricarboxylic acid metabolic process	72529	pyrimidine-containing compound catabolic process
		31326	regulation of cellular biosynthetic process	10431	seed maturation	7264	small GTPase mediated signal transduction
		22414	reproductive process	6396	RNA processing	48589	developmental growth
		9064	glutamine family amino acid metabolic process	19363	pyridine nucleotide biosynthetic process	9765	photosynthesis, light harvesting
		1901605	alpha-amino acid metabolic process	19362	pyridine nucleotide metabolic process	10016	shoot system morphogenesis
		51171	regulation of nitrogen compound metabolic process	34220	ion transmembrane transport	48367	shoot system development
		48856	anatomical structure development	9205	purine ribonucleoside triphosphate metabolic process	48530	fruit morphogenesis
		10411	xyloglucan metabolic process	470	maturation of LSU-rRNA	90698	post-embryonic plant morphogenesis
		10410	hemicellulose metabolic process	6364	rRNA processing	90567	reproductive shoot system development
		9725	response to hormone	22618	ribonucleoprotein complex assembly	1905392	plant organ morphogenesis
		10033	response to organic substance	34622	cellular protein-containing complex assembly	9832	plant-type cell wall biogenesis
		18130	heterocycle biosynthetic process	90407	organophosphate biosynthetic process	904	cell morphogenesis involved in differentiation
		44249	cellular biosynthetic process	72522	purine-containing compound biosynthetic process	48468	cell development
		9150	purine ribonucleotide metabolic process	9250	glucan biosynthetic process	23014	signal transduction by protein phosphorylation
		7165	signal transduction	42255	ribosome assembly	2000039	regulation of trichome morphogenesis
		51716	cellular response to stimulus	70925	organelle assembly	10769	regulation of cell morphogenesis involved in differentiation
		6082	organic acid metabolic process	71395	cellular response to jasmonic acid stimulus	22603	regulation of anatomical structure morphogenesis
		6810	transport	9813	flavonoid biosynthetic process	1901565	organonitrogen compound catabolic process
		32502	developmental process	9658	chloroplast organization	9826	unidimensional cell growth
		60255	regulation of macromolecule metabolic process	8652	cellular amino acid biosynthetic process	52325	cell wall pectin biosynthetic process
		6629	lipid metabolic process	6099	tricarboxylic acid cycle	52546	cell wall pectin metabolic process
		2376	immune system process	6101	citrate metabolic process	43632	modification-dependent macromolecule catabolic process
		6873	cellular ion homeostasis	9166	nucleotide catabolic process	46246	terpene biosynthetic process
		55082	cellular chemical homeostasis	1901292	nucleoside phosphate catabolic process	42214	terpene metabolic process
		1903506	regulation of nucleic acid-templated transcription	9657	plastid organization	48523	negative regulation of cellular process
		2001141	regulation of RNA biosynthetic process	98542	defense response to other organism	48519	negative regulation of biological process
		17144	drug metabolic process	9414	response to water deprivation	18022	peptidyl-lysine methylation
		1901575	organic substance catabolic process	72525	pyridine-containing compound biosynthetic process	18205	peptidyl-lysine modification
		16311	dephosphorylation	72524	pyridine-containing compound metabolic process	18193	peptidyl-amino acid modification
		6796	phosphate-containing compound metabolic process	98655	cation transmembrane transport	43693	monoterpene biosynthetic process
		15979	photosynthesis	2218	activation of innate immune response	43692	monoterpene metabolic process
		9056	catabolic process	45089	positive regulation of innate immune response	48544	recognition of pollen
		10467	gene expression	71421	manganese ion transmembrane transport	16128	phytosteroid metabolic process
		42445	hormone metabolic process	6828	manganese ion transport	1901615	organic hydroxy compound metabolic process
		8152	metabolic process	16052	carbohydrate catabolic process	72527	pyrimidine-containing compound metabolic process
		271	polysaccharide biosynthetic process	48584	positive regulation of response to stimulus	9856	pollination
		9059	macromolecule biosynthetic process	45333	cellular respiration	44706	multi-multicellular organism process
		16053	organic acid biosynthetic process	15980	energy derivation by oxidation of organic compounds	6536	glutamate metabolic process
		34655	nucleobase-containing compound catabolic process	48609	multicellular organismal reproductive process	43648	dicarboxylic acid metabolic process
		1901361	organic cyclic compound catabolic process	32504	multicellular organism reproduction	7076	mitotic chromosome condensation
		6753	nucleoside phosphate metabolic process	9152	purine ribonucleotide biosynthetic process	15936	coenzyme A metabolic process
		1901135	carbohydrate derivative metabolic process	71805	potassium ion transmembrane transport	51253	negative regulation of RNA metabolic process
		9791	post-embryonic development	51604	protein maturation	45934	negative regulation of nucleobase-containing compound metabolic process
		44283	small molecule biosynthetic process	9718	anthocyanin-containing compound biosynthetic process	70589	cellular component macromolecule biosynthetic process
		9058	biosynthetic process	46148	pigment biosynthetic process	6032	chitin catabolic process
		71704	organic substance metabolic process	6733	oxidoreduction coenzyme metabolic process	6030	chitin metabolic process
		98771	inorganic ion homeostasis	50776	regulation of immune response	34656	nucleobase-containing small molecule catabolic process
		50801	ion homeostasis	48583	regulation of response to stimulus	97237	cellular response to toxic substance
		5976	polysaccharide metabolic process	5996	monosaccharide metabolic process	6213	pyrimidine nucleoside metabolic process
		43170	macromolecule metabolic process	9611	response to wounding	15893	drug transport
		6412	translation	2252	immune effector process	48869	cellular developmental process
		44267	cellular protein metabolic process	90662	ATP hydrolysis coupled transmembrane transport	16049	cell growth
		19693	ribose phosphate metabolic process	9201	ribonucleoside triphosphate biosynthetic process	40007	growth
		19637	organophosphate metabolic process	9199	ribonucleoside triphosphate metabolic process	8202	steroid metabolic process
		42546	cell wall biogenesis	9695	jasmonic acid biosynthetic process	902	cell morphogenesis
		71554	cell wall organization or biogenesis	9694	jasmonic acid metabolic process	9057	macromolecule catabolic process
		6955	immune response	71229	cellular response to acid chemical	19684	photosynthesis, light reaction
		50896	response to stimulus	6427	histidyl-tRNA aminoacylation	46131	pyrimidine ribonucleoside metabolic process
		6355	regulation of transcription, DNA-templated	6418	tRNA aminoacylation for protein translation	44282	small molecule catabolic process
		10468	regulation of gene expression	22613	ribonucleoprotein complex biogenesis	32989	cellular component morphogenesis
		55086	nucleobase-containing small molecule metabolic process	10043	response to zinc ion	6351	transcription, DNA-templated
		44281	small molecule metabolic process	9145	purine nucleoside triphosphate biosynthetic process	97659	nucleic acid-templated transcription
		23052	signaling	9142	nucleoside triphosphate biosynthetic process	51172	negative regulation of nitrogen compound metabolic process
		8150	biological_process	30244	cellulose biosynthetic process	9892	negative regulation of metabolic process
		8610	lipid biosynthetic process	30243	cellulose metabolic process	10558	negative regulation of macromolecule biosynthetic process
		1901576	organic substance biosynthetic process	71826	ribonucleoprotein complex subunit organization	9890	negative regulation of biosynthetic process
		19222	regulation of metabolic process	98662	inorganic cation transmembrane transport	6216	cytidine catabolic process
		34641	cellular nitrogen compound metabolic process	98660	inorganic ion transmembrane transport	46087	cytidine metabolic process
		44237	cellular metabolic process	10042	response to manganese ion	33865	nucleoside bisphosphate metabolic process
		50789	regulation of biological process	10038	response to metal ion	6022	aminoglycan metabolic process
		65007	biological regulation	65003	protein-containing complex assembly	90696	post-embryonic plant organ development
		42592	homeostatic process	43933	protein-containing complex subunit organization	9107	lipoate biosynthetic process
		6464	cellular protein modification process	9072	aromatic amino acid family metabolic process	44272	sulfur compound biosynthetic process
		10817	regulation of hormone levels			48437	floral organ development
		65008	regulation of biological quality			9908	flower development
		44036	cell wall macromolecule metabolic process			30163	protein catabolic process
						51603	proteolysis involved in cellular protein catabolic process
						44257	cellular protein catabolic process
						60560	developmental growth involved in morphogenesis
						9653	anatomical structure morphogenesis
						6511	ubiquitin-dependent protein catabolic process
						19941	modification-dependent protein catabolic process
						98754	detoxification
						9636	response to toxic substance
						45488	pectin metabolic process
						10393	galacturonan metabolic process
						2000026	regulation of multicellular organismal development
						50793	regulation of developmental process
						16998	cell wall macromolecule catabolic process
						8213	protein alkylation
						16571	histone methylation
						16570	histone modification
						70	mitotic sister chromatid segregation
						1903047	mitotic cell cycle process
						44038	cell wall macromolecule biosynthetic process

## Sheet: (C)Plater-MITE_pila_fl_intr
Additional file 6 A-E. Comparison of P.taeda and P.lambertiana gene networks formed by similar TE insertions in gene flanks. DyNet network shown below table with reference number indicated; common terms are shown in white.
type of insetrion	MITE-Plater in the introns or flanks	Common(white)		P.lambertiana genes with MITE3321 in the introns (red)		P.lambertiana genes with MITE3321 in 0-1kb flanks (green)
GO	Biological process			hits to uniqe genes	87	hits to uniqe genes	64
species	P.lambertiana	name	Description	GO-ann in category	37	GO-ann in category	33
		6575	cellular modified amino acid metabolic process	7154	cell communication	61615	glycolytic process through fructose-6-phosphate
		9889	regulation of biosynthetic process	18202	peptidyl-histidine modification	42254	ribosome biogenesis
		90305	nucleic acid phosphodiester bond hydrolysis	70085	glycosylation	9179	purine ribonucleoside diphosphate metabolic process
		6790	sulfur compound metabolic process	43038	amino acid activation	9135	purine nucleoside diphosphate metabolic process
		9059	macromolecule biosynthetic process	18106	peptidyl-histidine phosphorylation	1901264	carbohydrate derivative transport
		71840	cellular component organization or biogenesis	32259	methylation	9185	ribonucleoside diphosphate metabolic process
		5975	carbohydrate metabolic process	45017	glycerolipid biosynthetic process	9132	nucleoside diphosphate metabolic process
		6468	protein phosphorylation	43043	peptide biosynthetic process	33036	macromolecule localization
		50794	regulation of cellular process	50896	response to stimulus	6090	pyruvate metabolic process
		6139	nucleobase-containing compound metabolic process	32774	RNA biosynthetic process	9264	deoxyribonucleotide catabolic process
		55085	transmembrane transport	30259	lipid glycosylation	1901136	carbohydrate derivative catabolic process
		55114	oxidation-reduction process	30258	lipid modification	30001	metal ion transport
		80090	regulation of primary metabolic process	6520	cellular amino acid metabolic process	9144	purine nucleoside triphosphate metabolic process
		31323	regulation of cellular metabolic process	98869	cellular oxidant detoxification	44262	cellular carbohydrate metabolic process
		31163	metallo-sulfur cluster assembly	6659	phosphatidylserine biosynthetic process	1901293	nucleoside phosphate biosynthetic process
		22607	cellular component assembly	6658	phosphatidylserine metabolic process	46836	glycolipid transport
		44267	cellular protein metabolic process	1990748	cellular detoxification	51188	cofactor biosynthetic process
		44260	cellular macromolecule metabolic process	6399	tRNA metabolic process	6754	ATP biosynthetic process
		43604	amide biosynthetic process	34660	ncRNA metabolic process	278	mitotic cell cycle
		16226	iron-sulfur cluster assembly	6418	tRNA aminoacylation for protein translation	10876	lipid localization
		16310	phosphorylation	43039	tRNA aminoacylation	46394	carboxylic acid biosynthetic process
		19219	regulation of nucleobase-containing compound metabolic process	46834	lipid phosphorylation	6631	fatty acid metabolic process
		16043	cellular component organization	10038	response to metal ion	46031	ADP metabolic process
		6629	lipid metabolic process	10035	response to inorganic substance	19359	nicotinamide nucleotide biosynthetic process
		90407	organophosphate biosynthetic process	16070	RNA metabolic process	46434	organophosphate catabolic process
		43412	macromolecule modification	6281	DNA repair	9259	ribonucleotide metabolic process
		6810	transport	6974	cellular response to DNA damage stimulus	32787	monocarboxylic acid metabolic process
		51171	regulation of nitrogen compound metabolic process	1172	transcription, RNA-templated	46835	carbohydrate phosphorylation
		51252	regulation of RNA metabolic process	97659	nucleic acid-templated transcription	6869	lipid transport
		10556	regulation of macromolecule biosynthetic process	46854	phosphatidylinositol phosphorylation	71702	organic substance transport
		6807	nitrogen compound metabolic process	18193	peptidyl-amino acid modification	46700	heterocycle catabolic process
		1901564	organonitrogen compound metabolic process	46474	glycerophospholipid biosynthetic process	6096	glycolytic process
		6793	phosphorus metabolic process	7165	signal transduction	42866	pyruvate biosynthetic process
		6082	organic acid metabolic process	23014	signal transduction by protein phosphorylation	46034	ATP metabolic process
		9987	cellular process	46486	glycerolipid metabolic process	17144	drug metabolic process
		36211	protein modification process	6644	phospholipid metabolic process	19439	aromatic compound catabolic process
		1901360	organic cyclic compound metabolic process	33554	cellular response to stress	19363	pyridine nucleotide biosynthetic process
		60255	regulation of macromolecule metabolic process	51716	cellular response to stimulus	9165	nucleotide biosynthetic process
		44255	cellular lipid metabolic process	10467	gene expression	6508	proteolysis
		1903506	regulation of nucleic acid-templated transcription	97237	cellular response to toxic substance	9141	nucleoside triphosphate metabolic process
		2001141	regulation of RNA biosynthetic process	46488	phosphatidylinositol metabolic process	18117	protein adenylylation
		6725	cellular aromatic compound metabolic process	6650	glycerophospholipid metabolic process	6260	DNA replication
		51186	cofactor metabolic process	6979	response to oxidative stress	7034	vacuolar transport
		42398	cellular modified amino acid biosynthetic process	6950	response to stress	9206	purine ribonucleoside triphosphate biosynthetic process
		6796	phosphate-containing compound metabolic process	6518	peptide metabolic process	9205	purine ribonucleoside triphosphate metabolic process
		51234	establishment of localization	6412	translation	9166	nucleotide catabolic process
		51179	localization	42493	response to drug	46496	nicotinamide nucleotide metabolic process
		8152	metabolic process	45454	cell redox homeostasis	19362	pyridine nucleotide metabolic process
		46483	heterocycle metabolic process	98754	detoxification	72525	pyridine-containing compound biosynthetic process
		1901566	organonitrogen compound biosynthetic process	9636	response to toxic substance	72524	pyridine-containing compound metabolic process
		6259	DNA metabolic process	23052	signaling	9260	ribonucleotide biosynthetic process
		90304	nucleic acid metabolic process	8654	phospholipid biosynthetic process	46390	ribose phosphate biosynthetic process
		18130	heterocycle biosynthetic process	6855	drug transmembrane transport	7049	cell cycle
		43170	macromolecule metabolic process	15893	drug transport	16052	carbohydrate catabolic process
		71704	organic substance metabolic process	70887	cellular response to chemical stimulus	9108	coenzyme biosynthetic process
		9058	biosynthetic process	42221	response to chemical	9152	purine ribonucleotide biosynthetic process
		19438	aromatic compound biosynthetic process	65008	regulation of biological quality	9150	purine ribonucleotide metabolic process
		2000112	regulation of cellular macromolecule biosynthetic process	19725	cellular homeostasis	16311	dephosphorylation
		31326	regulation of cellular biosynthetic process	42592	homeostatic process	6733	oxidoreduction coenzyme metabolic process
		1901362	organic cyclic compound biosynthetic process	160	phosphorelay signal transduction system	6732	coenzyme metabolic process
		44085	cellular component biogenesis	35556	intracellular signal transduction	6757	ATP generation from ADP
		44271	cellular nitrogen compound biosynthetic process			6164	purine nucleotide biosynthetic process
		8150	biological_process			6163	purine nucleotide metabolic process
		19637	organophosphate metabolic process			51202	phytochromobilin metabolic process
		6355	regulation of transcription, DNA-templated			33013	tetrapyrrole metabolic process
		10468	regulation of gene expression			42558	pteridine-containing compound metabolic process
		34645	cellular macromolecule biosynthetic process			18175	protein nucleotidylation
		44249	cellular biosynthetic process			16053	organic acid biosynthetic process
		19752	carboxylic acid metabolic process			1901361	organic cyclic compound catabolic process
		43436	oxoacid metabolic process			9201	ribonucleoside triphosphate biosynthetic process
		44281	small molecule metabolic process			9199	ribonucleoside triphosphate metabolic process
		34654	nucleobase-containing compound biosynthetic process			6812	cation transport
		8610	lipid biosynthetic process			6811	ion transport
		1901576	organic substance biosynthetic process			9396	folic acid-containing compound biosynthetic process
		6464	cellular protein modification process			42559	pteridine-containing compound biosynthetic process
		19222	regulation of metabolic process			22613	ribonucleoprotein complex biogenesis
		34641	cellular nitrogen compound metabolic process			9117	nucleotide metabolic process
		44237	cellular metabolic process			72522	purine-containing compound biosynthetic process
		19538	protein metabolic process			72521	purine-containing compound metabolic process
		44238	primary metabolic process			9145	purine nucleoside triphosphate biosynthetic process
		50789	regulation of biological process			9142	nucleoside triphosphate biosynthetic process
		65007	biological regulation			44248	cellular catabolic process
		43603	cellular amide metabolic process			9262	deoxyribonucleotide metabolic process
		22900	electron transport chain			1901135	carbohydrate derivative metabolic process
		6091	generation of precursor metabolites and energy			1901137	carbohydrate derivative biosynthetic process
						6633	fatty acid biosynthetic process
						72330	monocarboxylic acid biosynthetic process
						44283	small molecule biosynthetic process
						19693	ribose phosphate metabolic process
						1901575	organic substance catabolic process
						9056	catabolic process
						55086	nucleobase-containing small molecule metabolic process
						34404	nucleobase-containing small molecule biosynthetic process
						6470	protein dephosphorylation
						6165	nucleoside diphosphate phosphorylation
						46939	nucleotide phosphorylation
						6760	folic acid-containing compound metabolic process
						34655	nucleobase-containing compound catabolic process
						44270	cellular nitrogen compound catabolic process
						1901292	nucleoside phosphate catabolic process
						6753	nucleoside phosphate metabolic process
						10024	phytochromobilin biosynthetic process
						33014	tetrapyrrole biosynthetic process

## Sheet: (D)RYX6_bioPi_fl
Additional file 6 A-E. Comparison of P.taeda and P.lambertiana gene networks formed by similar TE insertions in gene flanks. DyNet network shown below table with reference number indicated; common terms are shown in white.
type of insetrion	RLC-RYX6 in the introns /flanks	Common(white)		P.taeda introns (red)		P.taeda flanks(green)
GO	Biological process			hits to uniq genes	44	hits to uniq genes	125
species	P.taeda	GO ID	Description	GO-ann in cat	42	GO-ann in cat	118
		9607	response to biotic stimulus	42742	defense response to bacterium	34968	histone lysine methylation
		55114	oxidation-reduction process	9682	induced systemic resistance	46274	lignin catabolic process
		50896	response to stimulus	31327	negative regulation of cellular biosynthetic process	98869	cellular oxidant detoxification
		42545	cell wall modification	2000113	negative regulation of cellular macromolecule biosynthetic process	5975	carbohydrate metabolic process
		44092	negative regulation of molecular function	31347	regulation of defense response	7015	actin filament organization
		6952	defense response	45088	regulation of innate immune response	46271	phenylpropanoid catabolic process
		6950	response to stress	43436	oxoacid metabolic process	7186	G protein-coupled receptor signaling pathway
		6811	ion transport	19752	carboxylic acid metabolic process	6629	lipid metabolic process
		70887	cellular response to chemical stimulus	50778	positive regulation of immune response	6508	proteolysis
		42221	response to chemical	45089	positive regulation of innate immune response	6260	DNA replication
		90304	nucleic acid metabolic process	6955	immune response	48229	gametophyte development
		16043	cellular component organization	10558	negative regulation of macromolecule biosynthetic process	44042	glucan metabolic process
		9889	regulation of biosynthetic process	98542	defense response to other organism	50793	regulation of developmental process
		48518	positive regulation of biological process	71229	cellular response to acid chemical	32501	multicellular organismal process
		51179	localization	2684	positive regulation of immune system process	35235	ionotropic glutamate receptor signaling pathway
		6139	nucleobase-containing compound metabolic process	45087	innate immune response	9888	tissue development
		44238	primary metabolic process	9892	negative regulation of metabolic process	1901071	glucosamine-containing compound metabolic process
		43086	negative regulation of catalytic activity	9890	negative regulation of biosynthetic process	33875	ribonucleoside bisphosphate metabolic process
		50790	regulation of catalytic activity	45934	negative regulation of nucleobase-containing compound metabolic process	32270	positive regulation of cellular protein metabolic process
		71840	cellular component organization or biogenesis	1902679	negative regulation of RNA biosynthetic process	6732	coenzyme metabolic process
		15074	DNA integration	2376	immune system process	9058	biosynthetic process
		6259	DNA metabolic process	2252	immune effector process	6979	response to oxidative stress
		6812	cation transport	31349	positive regulation of defense response	6518	peptide metabolic process
		7154	cell communication	51172	negative regulation of nitrogen compound metabolic process	10608	posttranscriptional regulation of gene expression
		2000112	regulation of cellular macromolecule biosynthetic process	9611	response to wounding	9812	flavonoid metabolic process
		10556	regulation of macromolecule biosynthetic process	9864	induced systemic resistance, jasmonic acid mediated signaling pathway	9056	catabolic process
		6810	transport	45892	negative regulation of transcription, DNA-templated	44249	cellular biosynthetic process
		51234	establishment of localization	48583	regulation of response to stimulus	10383	cell wall polysaccharide metabolic process
		51704	multi-organism process	50776	regulation of immune response	19538	protein metabolic process
		45229	external encapsulating structure organization	9725	response to hormone	44255	cellular lipid metabolic process
		6725	cellular aromatic compound metabolic process	32870	cellular response to hormone stimulus	1901136	carbohydrate derivative catabolic process
		80090	regulation of primary metabolic process	98655	cation transmembrane transport	97435	supramolecular fiber organization
		71555	cell wall organization	32787	monocarboxylic acid metabolic process	48509	regulation of meristem development
		44260	cellular macromolecule metabolic process	9694	jasmonic acid metabolic process	9117	nucleotide metabolic process
		51252	regulation of RNA metabolic process	48584	positive regulation of response to stimulus	51173	positive regulation of nitrogen compound metabolic process
		50794	regulation of cellular process	9719	response to endogenous stimulus	6163	purine nucleotide metabolic process
		46483	heterocycle metabolic process	71495	cellular response to endogenous stimulus	34645	cellular macromolecule biosynthetic process
		1901360	organic cyclic compound metabolic process	6082	organic acid metabolic process	18108	peptidyl-tyrosine phosphorylation
		34220	ion transmembrane transport	51253	negative regulation of RNA metabolic process	6468	protein phosphorylation
		55085	transmembrane transport	2218	activation of innate immune response	6325	chromatin organization
		31323	regulation of cellular metabolic process	10033	response to organic substance	61458	reproductive system development
		19219	regulation of nucleobase-containing compound metabolic process	1903507	negative regulation of nucleic acid-templated transcription	7215	glutamate receptor signaling pathway
		6807	nitrogen compound metabolic process	48519	negative regulation of biological process	16051	carbohydrate biosynthetic process
		65009	regulation of molecular function	48523	negative regulation of cellular process	10557	positive regulation of macromolecule biosynthetic process
		31326	regulation of cellular biosynthetic process	71395	cellular response to jasmonic acid stimulus	71669	plant-type cell wall organization or biogenesis
		71705	nitrogen compound transport	9753	response to jasmonic acid	98916	anterograde trans-synaptic signaling
		7165	signal transduction	9605	response to external stimulus	99537	trans-synaptic signaling
		51716	cellular response to stimulus	9755	hormone-mediated signaling pathway	1901362	organic cyclic compound biosynthetic process
		60255	regulation of macromolecule metabolic process	31324	negative regulation of cellular metabolic process	32259	methylation
		1903506	regulation of nucleic acid-templated transcription	1901700	response to oxygen-containing compound	99536	synaptic signaling
		2001141	regulation of RNA biosynthetic process	1901701	cellular response to oxygen-containing compound	43243	positive regulation of protein complex disassembly
		42445	hormone metabolic process	10605	negative regulation of macromolecule metabolic process	34250	positive regulation of cellular amide metabolic process
		8152	metabolic process	9867	jasmonic acid mediated signaling pathway	17001	antibiotic catabolic process
		51171	regulation of nitrogen compound metabolic process	1101	response to acid chemical	1901361	organic cyclic compound catabolic process
		71704	organic substance metabolic process	2253	activation of immune response	50877	nervous system process
		43170	macromolecule metabolic process	15696	ammonium transport	3008	system process
		71554	cell wall organization or biogenesis	51707	response to other organism	48608	reproductive structure development
		9987	cellular process	72488	ammonium transmembrane transport	43043	peptide biosynthetic process
		6355	regulation of transcription, DNA-templated	10629	negative regulation of gene expression	31325	positive regulation of cellular metabolic process
		10468	regulation of gene expression	9617	response to bacterium	6449	regulation of translational termination
		44281	small molecule metabolic process	43207	response to external biotic stimulus	9808	lignin metabolic process
		23052	signaling	71310	cellular response to organic substance	19438	aromatic compound biosynthetic process
		8150	biological_process	2682	regulation of immune system process	45901	positive regulation of translational elongation
		19222	regulation of metabolic process	80134	regulation of response to stress	6448	regulation of translational elongation
		34641	cellular nitrogen compound metabolic process			1901566	organonitrogen compound biosynthetic process
		44237	cellular metabolic process			44085	cellular component biogenesis
		50789	regulation of biological process			15711	organic anion transport
		65007	biological regulation			30001	metal ion transport
		10817	regulation of hormone levels			51276	chromosome organization
		65008	regulation of biological quality			6996	organelle organization
						48522	positive regulation of cellular process
						46348	amino sugar catabolic process
						6040	amino sugar metabolic process
						7010	cytoskeleton organization
						7267	cell-cell signaling
						6793	phosphorus metabolic process
						44262	cellular carbohydrate metabolic process
						51130	positive regulation of cellular component organization
						1901072	glucosamine-containing compound catabolic process
						3006	developmental process involved in reproduction
						9891	positive regulation of biosynthetic process
						51187	cofactor catabolic process
						9308	amine metabolic process
						34637	cellular carbohydrate biosynthetic process
						44264	cellular polysaccharide metabolic process
						42737	drug catabolic process
						36211	protein modification process
						10075	regulation of meristem growth
						45905	positive regulation of translational termination
						72521	purine-containing compound metabolic process
						7275	multicellular organism development
						9664	plant-type cell wall organization
						44265	cellular macromolecule catabolic process
						46942	carboxylic acid transport
						15849	organic acid transport
						8299	isoprenoid biosynthetic process
						6720	isoprenoid metabolic process
						22414	reproductive process
						1901564	organonitrogen compound metabolic process
						6075	(1->3)-beta-D-glucan biosynthetic process
						51274	beta-glucan biosynthetic process
						6863	purine nucleobase transport
						15851	nucleobase transport
						9259	ribonucleotide metabolic process
						33692	cellular polysaccharide biosynthetic process
						99402	plant organ development
						43414	macromolecule methylation
						1903825	organic acid transmembrane transport
						16999	antibiotic metabolic process
						17144	drug metabolic process
						6026	aminoglycan catabolic process
						1901565	organonitrogen compound catabolic process
						9893	positive regulation of metabolic process
						9690	cytokinin metabolic process
						34032	purine nucleoside bisphosphate metabolic process
						48367	shoot system development
						48731	system development
						16569	covalent chromatin modification
						43412	macromolecule modification
						6479	protein methylation
						1990748	cellular detoxification
						9809	lignin biosynthetic process
						43244	regulation of protein complex disassembly
						51128	regulation of cellular component organization
						1905114	cell surface receptor signaling pathway involved in cell-cell signaling
						7166	cell surface receptor signaling pathway
						32268	regulation of cellular protein metabolic process
						43603	cellular amide metabolic process
						44550	secondary metabolite biosynthetic process
						19748	secondary metabolic process
						7264	small GTPase mediated signal transduction
						35556	intracellular signal transduction
						43604	amide biosynthetic process
						44271	cellular nitrogen compound biosynthetic process
						6452	translational frameshifting
						6414	translational elongation
						1904823	purine nucleobase transmembrane transport
						16310	phosphorylation
						6796	phosphate-containing compound metabolic process
						90567	reproductive shoot system development
						9791	post-embryonic development
						60079	excitatory postsynaptic potential
						9653	anatomical structure morphogenesis
						19439	aromatic compound catabolic process
						44248	cellular catabolic process
						9250	glucan biosynthetic process
						6073	cellular glucan metabolic process
						72593	reactive oxygen species metabolic process
						31328	positive regulation of cellular biosynthetic process
						30036	actin cytoskeleton organization
						34754	cellular hormone metabolic process
						42744	hydrogen peroxide catabolic process
						18022	peptidyl-lysine methylation
						18205	peptidyl-lysine modification
						6417	regulation of translation
						10073	meristem maintenance
						48507	meristem development
						60078	regulation of postsynaptic membrane potential
						42391	regulation of membrane potential
						48856	anatomical structure development
						32502	developmental process
						9699	phenylpropanoid biosynthetic process
						9698	phenylpropanoid metabolic process
						6865	amino acid transport
						10411	xyloglucan metabolic process
						10410	hemicellulose metabolic process
						15936	coenzyme A metabolic process
						9150	purine ribonucleotide metabolic process
						48638	regulation of developmental growth
						40008	regulation of growth
						42743	hydrogen peroxide metabolic process
						51186	cofactor metabolic process
						6032	chitin catabolic process
						6030	chitin metabolic process
						97237	cellular response to toxic substance
						6949	syncytium formation
						48646	anatomical structure formation involved in morphogenesis
						98656	anion transmembrane transport
						6820	anion transport
						6074	(1->3)-beta-D-glucan metabolic process
						51273	beta-glucan metabolic process
						9057	macromolecule catabolic process
						1901575	organic substance catabolic process
						51246	regulation of protein metabolic process
						10467	gene expression
						271	polysaccharide biosynthetic process
						9059	macromolecule biosynthetic process
						3	reproduction
						99565	chemical synaptic transmission, postsynaptic
						7268	chemical synaptic transmission
						34248	regulation of cellular amide metabolic process
						33865	nucleoside bisphosphate metabolic process
						6753	nucleoside phosphate metabolic process
						6022	aminoglycan metabolic process
						1901135	carbohydrate derivative metabolic process
						51247	positive regulation of protein metabolic process
						10604	positive regulation of macromolecule metabolic process
						18212	peptidyl-tyrosine modification
						18193	peptidyl-amino acid modification
						48437	floral organ development
						9908	flower development
						72530	purine-containing compound transmembrane transport
						71702	organic substance transport
						5976	polysaccharide metabolic process
						3333	amino acid transmembrane transport
						1905039	carboxylic acid transmembrane transport
						6412	translation
						44267	cellular protein metabolic process
						19953	sexual reproduction
						44703	multi-organism reproductive process
						30244	cellulose biosynthetic process
						30243	cellulose metabolic process
						19693	ribose phosphate metabolic process
						19637	organophosphate metabolic process
						42546	cell wall biogenesis
						30029	actin filament-based process
						55086	nucleobase-containing small molecule metabolic process
						45727	positive regulation of translation
						10628	positive regulation of gene expression
						98754	detoxification
						9636	response to toxic substance
						8610	lipid biosynthetic process
						1901576	organic substance biosynthetic process
						16998	cell wall macromolecule catabolic process
						44036	cell wall macromolecule metabolic process
						8213	protein alkylation
						6464	cellular protein modification process
						16571	histone methylation
						16570	histone modification

## Sheet: (E)RYX6_molFi_fl
Additional file 6 A-E. Comparison of P.taeda and P.lambertiana gene networks formed by similar TE insertions in gene flanks. DyNet network shown below table with reference number indicated; common terms are shown in white.
type of insetrion	RLC-RYX6 in the introns or flanks	Common(white)		P.taeda introns (red)		P.taeda flanks(green)
GO	Molecular function			hits to uniq genes	44	hits to uniq genes	125
species	P.taeda	GO ID	Description	GO-ann in cat	24	GO-ann in cat	118
		8270	zinc ion binding	8519	ammonium transmembrane transporter activity	35251	UDP-glucosyltransferase activity
		19001	guanyl nucleotide binding	8324	cation transmembrane transporter activity	3843	1,3-beta-D-glucan synthase activity
		98772	molecular function regulator	3955	NAD(P)H dehydrogenase (quinone) activity	16817	hydrolase activity, acting on acid anhydrides
		5525	GTP binding	16655	oxidoreductase activity, acting on NAD(P)H, quinone or similar compound as acceptor	46527	glucosyltransferase activity
		15075	ion transmembrane transporter activity	16651	oxidoreductase activity, acting on NAD(P)H	16759	cellulose synthase activity
		30599	pectinesterase activity	80123	jasmonate-amino synthetase activity	22836	gated channel activity
		50662	coenzyme binding	5509	calcium ion binding	22839	ion gated channel activity
		43168	anion binding	10181	FMN binding	5515	protein binding
		3677	DNA binding	16881	acid-amino acid ligase activity	43621	protein self-association
		3676	nucleic acid binding	16879	ligase activity, forming carbon-nitrogen bonds	22824	transmitter-gated ion channel activity
		32550	purine ribonucleoside binding	16874	ligase activity	4970	ionotropic glutamate receptor activity
		32549	ribonucleoside binding			16838	carbon-oxygen lyase activity, acting on phosphates
		48037	cofactor binding			10333	terpene synthase activity
		1883	purine nucleoside binding			16682	oxidoreductase activity, acting on diphenols and related substances as donors, oxygen as acceptor
		32561	guanyl ribonucleotide binding			52716	hydroquinone:oxygen oxidoreductase activity
		17076	purine nucleotide binding			19842	vitamin binding
		97159	organic cyclic compound binding			8144	drug binding
		16491	oxidoreductase activity			5230	extracellular ligand-gated ion channel activity
		3824	catalytic activity			8509	anion transmembrane transporter activity
		1882	nucleoside binding			8168	methyltransferase activity
		1901363	heterocyclic compound binding			8170	N-methyltransferase activity
		46914	transition metal ion binding			16616	oxidoreductase activity, acting on the CH-OH group of donors, NAD or NADP as acceptor
		46872	metal ion binding			4420	hydroxymethylglutaryl-CoA reductase (NADPH) activity
		43169	cation binding			4175	endopeptidase activity
		43167	ion binding			4197	cysteine-type endopeptidase activity
		16787	hydrolase activity			16773	phosphotransferase activity, alcohol group as acceptor
		97367	carbohydrate derivative binding			4672	protein kinase activity
		166	nucleotide binding			4674	protein serine/threonine kinase activity
		36094	small molecule binding			16705	oxidoreductase activity, acting on paired donors, with incorporation or reduction of molecular oxygen
		35639	purine ribonucleoside triphosphate binding			30246	carbohydrate binding
		1901265	nucleoside phosphate binding			30247	polysaccharide binding
		4857	enzyme inhibitor activity			43492	ATPase activity, coupled to movement of substances
		30234	enzyme regulator activity			42626	ATPase activity, coupled to transmembrane movement of substances
		52689	carboxylic ester hydrolase activity			16620	oxidoreductase activity, acting on the aldehyde or oxo group of donors, NAD or NADP as acceptor
		16788	hydrolase activity, acting on ester bonds			80019	fatty-acyl-CoA reductase (alcohol-forming) activity
		22857	transmembrane transporter activity			16614	oxidoreductase activity, acting on CH-OH group of donors
		5215	transporter activity			16278	lysine N-methyltransferase activity
		32555	purine ribonucleotide binding			5524	ATP binding
		32553	ribonucleotide binding			16740	transferase activity
		5488	binding			16772	transferase activity, transferring phosphorus-containing groups
		3674	molecular_function			30554	adenyl nucleotide binding
						32559	adenyl ribonucleotide binding
						8171	O-methyltransferase activity
						70011	peptidase activity, acting on L-amino acid peptides
						8236	serine-type peptidase activity
						5216	ion channel activity
						42393	histone binding
						16798	hydrolase activity, acting on glycosyl bonds
						4553	hydrolase activity, hydrolyzing O-glycosyl compounds
						46983	protein dimerization activity
						38023	signaling receptor activity
						4888	transmembrane signaling receptor activity
						4930	G protein-coupled receptor activity
						22834	ligand-gated channel activity
						22835	transmitter-gated channel activity
						16760	cellulose synthase (UDP-forming) activity
						5506	iron ion binding
						16684	oxidoreductase activity, acting on peroxide as acceptor
						4252	serine-type endopeptidase activity
						16757	transferase activity, transferring glycosyl groups
						16758	transferase activity, transferring hexosyl groups
						51749	indole acetic acid carboxyl methyltransferase activity
						16209	antioxidant activity
						15205	nucleobase transmembrane transporter activity
						5345	purine nucleobase transmembrane transporter activity
						15276	ligand-gated ion channel activity
						8514	organic anion transmembrane transporter activity
						4713	protein tyrosine kinase activity
						30976	thiamine pyrophosphate binding
						5231	excitatory extracellular ligand-gated ion channel activity
						5234	extracellularly glutamate-gated ion channel activity
						3723	RNA binding
						8135	translation factor activity, RNA binding
						8066	glutamate receptor activity
						5507	copper ion binding
						8234	cysteine-type peptidase activity
						16741	transferase activity, transferring one-carbon groups
						140110	transcription regulator activity
						3700	DNA-binding transcription factor activity
						1901681	sulfur compound binding
						16462	pyrophosphatase activity
						17111	nucleoside-triphosphatase activity
						43531	ADP binding
						60089	molecular transducer activity
						50660	flavin adenine dinucleotide binding
						8194	UDP-glycosyltransferase activity
						3779	actin binding
						51015	actin filament binding
						8092	cytoskeletal protein binding
						5102	signaling receptor binding
						8757	S-adenosylmethionine-dependent methyltransferase activity
						17171	serine hydrolase activity
						15318	inorganic molecular entity transmembrane transporter activity
						46943	carboxylic acid transmembrane transporter activity
						16279	protein-lysine N-methyltransferase activity
						18024	histone-lysine N-methyltransferase activity
						15267	channel activity
						4650	polygalacturonase activity
						140096	catalytic activity, acting on a protein
						33612	receptor serine/threonine kinase binding
						30594	neurotransmitter receptor activity
						16722	oxidoreductase activity, oxidizing metal ions
						15171	amino acid transmembrane transporter activity
						287	magnesium ion binding
						4568	chitinase activity
						5342	organic acid transmembrane transporter activity
						16903	oxidoreductase activity, acting on the aldehyde or oxo group of donors
						22803	passive transmembrane transporter activity
						22838	substrate-specific channel activity
						16746	transferase activity, transferring acyl groups
						43021	ribonucleoprotein complex binding
						43022	ribosome binding
						16899	oxidoreductase activity, acting on the CH-OH group of donors, oxygen as acceptor
						3885	D-arabinono-1,4-lactone oxidase activity
						42623	ATPase activity, coupled
						8061	chitin binding
						16679	oxidoreductase activity, acting on diphenols and related substances as donors
						15405	P-P-bond-hydrolysis-driven transmembrane transporter activity
						44877	protein-containing complex binding
						16829	lyase activity
						16835	carbon-oxygen lyase activity
						50661	NADP binding
						8276	protein methyltransferase activity
						42054	histone methyltransferase activity
						16645	oxidoreductase activity, acting on the CH-NH group of donors
						19139	cytokinin dehydrogenase activity
						16762	xyloglucan:xyloglucosyl transferase activity
						4601	peroxidase activity
						16301	kinase activity
						22804	active transmembrane transporter activity
						15399	primary active transmembrane transporter activity
						16887	ATPase activity
						8233	peptidase activity
						20037	heme binding
						4497	monooxygenase activity
						42578	phosphoric ester hydrolase activity
						8081	phosphoric diester hydrolase activity
						3746	translation elongation factor activity
						16818	hydrolase activity, acting on acid anhydrides, in phosphorus-containing anhydrides
						43565	sequence-specific DNA binding
						46906	tetrapyrrole binding
