# Supplementary material for: Comparative Study of Pine Reference Genomes Reveals Transposable Element Interconnected Gene Networks
Source: Genes (Basel). 2020 Oct 16;11(10):1216. doi: 10.3390/genes11101216 (PMC7602945; doi:10.3390/genes11101216)
Supplement: Supplementary file 1 [file genes-11-01216-s001.zip › MDPI_genes_893100_15oct20/Add_file_7_modif.xlsx]

## Sheet: (A) DTX-Irbe_pila
Additional file 7 A-Z. P. taeda and P. lambertiana gene lists containing TEs of one family in gene flanks (0–1kb) or gene introns.
species	P.lambertiana	Gene ID	description	Total Score	Greatest HSP length	Lowest E-value	ID, %	Accession
data set	HQ genes v.1.01.	BRN_hiseq_c23591_g1_i1	PREDICTED: thylakoid membrane protein TERC, chloroplastic isoform X2 [Pyrus x bretschneideri]	443.351	372	1.49472e-152	74.7331	XP_018498931
TE	DTX-Irbe	BRN_hiseq_c3485_g1_i1	PREDICTED: probable prolyl 4-hydroxylase 9 [Juglans regia]	422.55	288	6.70745e-148	71.4286	XP_018827835
location	introns	BRN_hiseq_c50722_g1_i2	TBCC domain-containing protein 1-like [Spinacia oleracea]	662.144	549	0	57.5758	XP_021836312
nb. Of uniq hits >1kb query coverage; >80% ID	143	BRN_hiseq_c54782_g1_i2	PREDICTED: protein SYM1-like isoform X2 [Musa acuminata subsp. malaccensis]	256.529	176	9.76592e-85	62.9213	XP_009395607
		BRN_hiseq_c65218_g1_i6	uncharacterized protein At5g43822 isoform X1 [Amborella trichopoda]	259.61	197	7.01847e-87	61.0256	XP_006855714
		BRS_miseq_c6358_g1_i1	N-acetyl-D-glucosamine kinase [Amborella trichopoda]	503.442	354	4.83725e-178	77.6163	XP_006845997
		DCR_hiseq_c104003_g1_i1	mediator of RNA polymerase II transcription subunit 27 isoform X1 [Phoenix dactylifera]	391.734	410	3.98541e-131	54.4737	XP_008797329
		DCR_hiseq_c109048_g6_i4	RNA-dependent RNA polymerase 6-like isoform X1 [Hevea brasiliensis]	556.214	460	0	60.3037	XP_021653277
		DCR_hiseq_c45029_g1_i1	PREDICTED: pentatricopeptide repeat-containing protein At5g67570, chloroplastic [Nelumbo nucifera]	595.119	658	0	53.8462	XP_010272797
		DCR_hiseq_c77828_g1_i2	uncharacterized protein LOC113313777 [Papaver somniferum]	128.257	144	5.00224e-34	52.1127	XP_026418346
		DCR_hiseq_c82878_g1_i2	cyanelle 30S ribosomal protein S10-like [Physcomitrella patens]	203.756	181	1.62967e-64	65.3333	XP_024383316
		DCS1kb_1_005194	PREDICTED: zinc finger CCCH domain-containing protein 14-like [Nelumbo nucifera]	298.13	301	1.69176e-97	59.0909	XP_010265899
		E1_hiseq_c11785_g1_i1	phosphatidylinositol-3-phosphatase myotubularin-1-like isoform X1 [Nymphaea colorata]	1015.37	837	0	66.3473	XP_031484215
		E1_hiseq_c17293_g1_i1	ankyrin repeat-containing protein ITN1-like isoform X1 [Camellia sinensis]	595.119	583	0	62.9213	XP_028052976
		E1_hiseq_c44660_g1_i1	protein RBL [Nymphaea colorata]	615.535	543	0	59.6654	XP_031495779
		E1_hiseq_c45114_g3_i2	E3 SUMO-protein ligase SIZ1-like isoform X3 [Physcomitrella patens]	295.819	282	6.53552e-91	51.7483	XP_024357536
		E1_hiseq_c4722_g1_i1	probable anion transporter 6, chloroplastic isoform X1 [Elaeis guineensis]	602.823	505	0	72.2838	XP_029118551
		E1_2kb_2_polished_high_000801	inner membrane protein PPF-1, chloroplastic [Elaeis guineensis]	456.447	402	3.74465e-155	68.8047	XP_010920630
		E1_2kb_3_polished_high_000990	protein FATTY ACID EXPORT 2, chloroplastic [Glycine max]	112.079	112	1.07793e-27	81.25	XP_003551013
		JASS_hiseq_c15623_g1_i1	uncharacterized protein LOC105172402 isoform X1 [Sesamum indicum]	289.656	230	3.78914e-96	68.5446	XP_011092103
		JASS_hiseq_c38612_g1_i2	eukaryotic translation initiation factor 4E-1-like [Physcomitrella patens]	291.197	187	1.6341e-98	76.4045	XP_024389842
		JASS_hiseq_c43098_g1_i1	uncharacterized protein LOC112274301 isoform X3 [Physcomitrella patens]	297.36	212	3.61188e-98	80.5556	XP_024359431
		JASS_hiseq_c4328_g1_i1	MADS-box protein JOINTLESS [Citrus sinensis]	37.7354	69	0.219343	45	XP_006466301
		JASS_hiseq_c44951_g1_i1	cytoplasmic tRNA 2-thiolation protein 1 [Amborella trichopoda]	628.246	361	0	83.3795	XP_006829010
		JASS_hiseq_c60520_g3_i4	peptidyl-tRNA hydrolase ICT1, mitochondrial [Durio zibethinus]	263.848	212	2.37289e-87	70.3911	XP_022759218
		JASS_hiseq_c61471_g2_i3	uncharacterized protein C16C9.01c [Selaginella moellendorffii]	380.563	338	3.5014e-130	63.5088	XP_024533018
		K_S1_c4501_g1_i2	protein SCO1 homolog 1, mitochondrial [Amborella trichopoda]	369.007	331	1.24067e-125	68.7243	XP_006857913
		M_S1_c24272_g1_i1	PREDICTED: histone-lysine N-methyltransferase ASHR3-like isoform X1 [Musa acuminata subsp. malaccensis]	480.33	439	7.95117e-160	63.3075	XP_009406670
		M_S1_c8006_g1_i1	uncharacterized protein LOC103723559 isoform X2 [Phoenix dactylifera]	163.31	214	6.79233e-45	51.1111	XP_026655945
		M_S1_c9284_g1_i2	uncharacterized protein LOC116261767 [Nymphaea colorata]	300.827	330	3.32754e-98	86.6953	XP_031496475
		NACLR_hiseq_c59994_g1_i2	PREDICTED: uncharacterized protein LOC104604410 [Nelumbo nucifera]	341.273	303	1.52691e-115	57.0934	XP_010267021
		NACLR_hiseq_c61061_g2_i1	ATP-dependent Clp protease ATP-binding subunit CLPT1, chloroplastic-like [Asparagus officinalis]	257.299	229	2.48295e-84	71.0059	XP_020274647
		NACLR_hiseq_c65594_g1_i2	peroxisome biogenesis protein 19-1-like [Nymphaea colorata]	236.113	239	8.63295e-76	58.5714	XP_031491147
		Neg_S1_c31430_g1_i1	PREDICTED: NAD(H) kinase 1 isoform X2 [Theobroma cacao]	691.034	537	0	65.4135	XP_007015102
		Neg_S1_c7291_g1_i1	probable metal-nicotianamine transporter YSL6 [Ziziphus jujuba]	1033.48	672	0	74.9263	XP_015865875
		PILAhm_000010	peroxisomal acyl-coenzyme A oxidase 1 [Cajanus cajan]	841.647	661	0	59.1528	XP_020228849
		PILAhm_000013	probable potassium transporter 11 isoform X1 [Nymphaea colorata]	1090.87	777	0	71.9388	XP_031499455
		PILAhm_000035	PREDICTED: lysine-specific demethylase 5B isoform X1 [Nelumbo nucifera]	732.635	508	0	66.8605	XP_010255403
		PILAhm_000041	probable E3 ubiquitin-protein ligase HERC4 isoform X4 [Nymphaea colorata]	1380.54	1130	0	62.9936	XP_031494371
		PILAhm_000057	protein ILITYHIA isoform X1 [Cynara cardunculus var. scolymus]	297.745	287	1.25432e-88	61.0345	XP_024969263
		PILAhm_000073	AUGMIN subunit 3 [Amborella trichopoda]	995.727	616	0	78.2468	XP_011626175
		PILAhm_000106	zinc finger CCCH domain-containing protein 27 isoform X2 [Amborella trichopoda]	726.087	1026	0	44.6478	XP_011623459
		PILAhm_000138	PREDICTED: translation initiation factor eIF-2B subunit gamma [Nelumbo nucifera]	319.316	289	4.8655e-103	60.3448	XP_010247225
		PILAhm_000146	PREDICTED: glyoxylate/succinic semialdehyde reductase 1 [Nelumbo nucifera]	473.011	289	4.70352e-168	83.2753	XP_010277859
		PILAhm_000154	PREDICTED: probable pre-mRNA-splicing factor ATP-dependent RNA helicase DEAH4 isoform X6 [Vitis vinifera]	457.603	334	1.76366e-156	63.2022	XP_019077453
		PILAhm_000162	clustered mitochondria protein-like [Physcomitrella patens]	1654.03	1399	0	61.0613	XP_024398580
		PILAhm_000165	PREDICTED: protein MEI2-like 2 [Nelumbo nucifera]	898.656	858	0	62.9496	XP_010247555
		PILAhm_000172	synaptotagmin-5 [Amborella trichopoda]	609.372	495	0	75.0583	XP_006829125
		PILAhm_000213	dolichyl-diphosphooligosaccharide--protein glycosyltransferase subunit STT3A [Pistacia vera]	1149.81	784	0	82.732	XP_031250653
		PILAhm_000226	ABC transporter G family member 3 isoform X2 [Coffea arabica]	592.038	436	0	69.1932	XP_027085353
		PILAhm_000290	UDP-sugar pyrophosphorylase-like [Hevea brasiliensis]	917.916	619	0	74.2671	XP_021636590
		PILAhm_000303	PREDICTED: RHOMBOID-like protein 9, chloroplastic isoform X2 [Nelumbo nucifera]	304.294	451	1.66658e-94	39.6104	XP_010265233
		PILAhm_000330	serine/threonine-protein phosphatase BSL1 homolog isoform X1 [Nymphaea colorata]	1247.65	881	0	74.136	XP_031488558
		PILAhm_000335	PREDICTED: peroxisome biogenesis protein 5 [Nelumbo nucifera]	996.112	759	0	67.9172	XP_010263067
		PILAhm_000351	uncharacterized protein LOC18449026 [Amborella trichopoda]	747.273	652	0	63.3956	XP_011628869
		PILAhm_000367	acetolactate synthase small subunit 2, chloroplastic-like [Nymphaea colorata]	639.417	488	0	74.7619	XP_031491557
		PILAhm_000413	structural maintenance of chromosomes protein 2-1 isoform X1 [Amborella trichopoda]	1674.06	1175	0	77.0869	XP_006848048
		PILAhm_000422	endoplasmic reticulum oxidoreductin-2-like [Nymphaea colorata]	636.336	456	0	70.6294	XP_031473262
		PILAhm_000444	PREDICTED: phosphoribosylaminoimidazole carboxylase, chloroplastic isoform X1 [Nelumbo nucifera]	798.89	586	0	70.1365	XP_010246289
		PILAhm_000460	protein PHOTOPERIOD-INDEPENDENT EARLY FLOWERING 1 isoform X2 [Amborella trichopoda]	1615.51	1469	0	63.2	XP_020520858
		PILAhm_000468	26S proteasome non-ATPase regulatory subunit 4 homolog [Amborella trichopoda]	479.945	388	1.22389e-166	68.059	XP_006846550
		PILAhm_000493	PREDICTED: protein CHROMATIN REMODELING 24-like isoform X1 [Nelumbo nucifera]	889.797	709	0	62.7615	XP_010269085
		PILAhm_000494	uncharacterized protein LOC116247716 [Nymphaea colorata]	579.326	489	0	73.1111	XP_031475845
		PILAhm_000569	PREDICTED: probable thimet oligopeptidase isoform X2 [Nelumbo nucifera]	679.478	545	0	59.2937	XP_010248843
		PILAhm_000581	pullulanase 1, chloroplastic isoform X1 [Nymphaea colorata]	1310.05	1014	0	68.0272	XP_031484441
		PILAhm_000666	pollen-specific leucine-rich repeat extensin-like protein 1 [Physcomitrella patens]	157.532	262	1.49033e-40	46.8619	XP_024381252
		PILAhm_000680	uncharacterized protein LOC103716542 isoform X2 [Phoenix dactylifera]	274.633	523	2.7107e-76	51.3889	XP_008802799
		PILAhm_000699	golgin candidate 6 [Selaginella moellendorffii]	308.531	235	5.33754e-95	65.8537	XP_002967506
		PILAhm_000719	PREDICTED: IAA-amino acid hydrolase ILR1-like 5 isoform X1 [Nicotiana sylvestris]	521.546	386	0	65.544	XP_009760823
		PILAhm_000722	uncharacterized WD repeat-containing protein C17D11.16 [Jatropha curcas]	567.77	491	0	61.753	XP_012077759
		PILAhm_000738	syntaxin-22-like [Cucurbita moschata]	327.02	257	1.53706e-110	62.724	XP_022923460
		PILAhm_000761	PREDICTED: protein S-acyltransferase 24 [Juglans regia]	814.683	627	0	68.9542	XP_018820691
		PILAhm_000762	uncharacterized protein LOC116136225 isoform X3 [Pistacia vera]	375.555	387	1.32376e-120	51.4354	XP_031277806
		PILAhm_000765	uncharacterized protein LOC18439798 isoform X1 [Amborella trichopoda]	924.85	553	0	77.9599	XP_006850019
		PILAhm_000776	probable diphthine methyl ester synthase [Populus trichocarpa]	361.688	281	4.31837e-125	64.3382	XP_002300714
		PILAhm_000788	PREDICTED: alpha-1,3-mannosyl-glycoprotein 2-beta-N-acetylglucosaminyltransferase isoform X1 [Nelumbo nucifera]	694.115	443	0	74.6606	XP_010270493
		PILAhm_000791	uncharacterized protein LOC110095234 [Dendrobium catenatum]	369.777	282	7.14206e-127	70.2586	XP_020676341
		PILAhm_000807	uncharacterized protein LOC113281768 isoform X2 [Papaver somniferum]	563.533	876	0	39.9113	XP_026386394
		PILAhm_000818	centromere/kinetochore protein zw10 homolog isoform X1 [Amborella trichopoda]	667.537	754	0	47.619	XP_011629188
		PILAhm_000859	alpha-mannosidase I MNS4 isoform X1 [Amborella trichopoda]	848.581	602	0	71.9512	XP_006838875
		PILAhm_000889	protein disulfide isomerase-like 5-4 [Elaeis guineensis]	660.988	486	0	72.3361	XP_019706975
		PILAhm_000949	PREDICTED: uncharacterized protein LOC103969383 [Musa acuminata subsp. malaccensis]	346.28	245	2.08006e-116	66.8016	XP_009381165
		PILAhm_000988	cationic amino acid transporter 9, chloroplastic-like [Papaver somniferum]	608.601	550	0	69.1071	XP_026424904
		PILAhm_001016	PREDICTED: protein DJ-1 homolog C [Vitis vinifera]	469.544	424	5.72129e-161	60.2067	XP_002282255
		PILAhm_001034	flap endonuclease 1-B isoform X2 [Selaginella moellendorffii]	427.172	331	5.50413e-147	63.7462	XP_024540508
		PILAhm_001062	AUGMIN subunit 6 [Herrania umbratica]	586.26	635	0	54.531	XP_021299001
		PILAhm_001076	uncharacterized protein LOC115674535 isoform X2 [Syzygium oleosum]	632.098	562	0	55.8773	XP_030452796
		PILAhm_001084	DENN domain and WD repeat-containing protein SCD1 isoform X1 [Nymphaea colorata]	1767.28	1212	0	70.5979	XP_031479260
		PILAhm_001086	PREDICTED: 26S protease regulatory subunit 6A homolog [Gossypium raimondii]	770	423	0	92.6887	XP_012464314
		PILAhm_001194	probable serine/threonine-protein kinase PBL21 [Selaginella moellendorffii]	468.389	566	1.25288e-156	56.2327	XP_024519686
		PILAhm_001208	PREDICTED: methyltransferase-like protein 1 [Nelumbo nucifera]	623.624	572	0	84.6575	XP_010255312
		PILAhm_001216	calcium-dependent protein kinase 13 isoform X1 [Amborella trichopoda]	843.958	526	0	76.2452	XP_011623020
		PILAhm_001224	RGS domain-containing serine/threonine-protein kinase A-like [Cannabis sativa]	767.303	707	0	75	XP_030506650
		PILAhm_001328	PREDICTED: probable histone-arginine methyltransferase CARM1 isoform X7 [Nelumbo nucifera]	754.977	511	0	74.7454	XP_010269515
		PILAhm_001387	PREDICTED: anaphase-promoting complex subunit 5 isoform X1 [Nelumbo nucifera]	801.586	897	0	51.2459	XP_010274115
		PILAhm_001430	mitotic spindle checkpoint protein MAD1 [Amborella trichopoda]	622.083	702	0	50.5666	XP_011621008
		PILAhm_001481	actin-related protein 8 isoform X2 [Amborella trichopoda]	472.241	389	1.90581e-164	64.3454	XP_020531210
		PILAhm_001567	histone-lysine N-methyltransferase SUVR4-like isoform X4 [Cannabis sativa]	285.419	361	2.05152e-83	46.4072	XP_030505876
		PILAhm_001571	glycosylphosphatidylinositol anchor attachment 1 protein isoform X1 [Nymphaea colorata]	600.127	704	0	48.1081	XP_031504259
		PILAhm_001611	cytosolic Fe-S cluster assembly factor NBP35 [Amborella trichopoda]	550.436	334	0	80.1223	XP_006853105
		PILAhm_001622	anaphase-promoting complex subunit 6 isoform X3 [Amborella trichopoda]	831.632	553	0	74.9057	XP_006833048
		PILAhm_001641	PREDICTED: uncharacterized protein LOC104594530 isoform X1 [Nelumbo nucifera]	495.738	381	2.17884e-169	70.3593	XP_010253149
		PILAhm_001694	uncharacterized protein LOC113289446 [Papaver somniferum]	254.218	244	3.34647e-83	63.6364	XP_026394480
		PILAhm_001737	PREDICTED: transcription initiation factor IIA large subunit-like isoform X2 [Nelumbo nucifera]	336.65	401	2.04158e-111	60	XP_010262270
		PILAhm_001754	DNA topoisomerase 3-beta [Amborella trichopoda]	1254.58	869	0	73.1343	XP_011623691
		PILAhm_001760	dihydrolipoyllysine-residue acetyltransferase component 2 of pyruvate dehydrogenase complex, mitochondrial-like [Quercus suber]	680.633	506	0	74.6067	XP_023918587
		PILAhm_001770	E4 SUMO-protein ligase PIAL2 isoform X1 [Amborella trichopoda]	520.776	850	3.78467e-166	53.1959	XP_011622981
		PILAhm_001773	PREDICTED: probable Xaa-Pro aminopeptidase P [Nelumbo nucifera]	967.992	662	0	70.4204	XP_010254935
		PILAhm_001794	5'-3' exoribonuclease 4 [Manihot esculenta]	1060.83	942	0	63.1579	XP_021621384
		PILAhm_001800	PREDICTED: RNA polymerase II transcription factor B subunit 2 isoform X4 [Musa acuminata subsp. malaccensis]	620.157	450	0	69.163	XP_009392829
		PILAhm_001832	PREDICTED: kinesin-like protein KIN-7O isoform X1 [Nelumbo nucifera]	721.079	697	0	62.5	XP_010276623
		PILAhm_001845	tetratricopeptide repeat protein 27 homolog isoform X2 [Amborella trichopoda]	978.393	935	0	53.4783	XP_006851898
		PILAhm_001894	sister chromatid cohesion protein SCC2-like [Physcomitrella patens]	848.195	722	0	63.4986	XP_024395893
		PILAhm_001906	protein ENHANCED DISEASE RESISTANCE 2 isoform X1 [Amborella trichopoda]	1044.65	710	0	75.9494	XP_006854205
		PILAhm_001933	sulfite oxidase isoform X3 [Rosa chinensis]	519.235	390	0	69.4286	XP_024185810
		PILAhm_001945	PREDICTED: transcription initiation factor TFIID subunit 6 isoform X1 [Nelumbo nucifera]	724.931	543	0	65.5357	XP_010254143
		PILAhm_001989	acetyl-coenzyme A synthetase, chloroplastic/glyoxysomal isoform X1 [Amborella trichopoda]	1145.95	708	0	83.5082	XP_006844731
		PILAhm_001991	PREDICTED: LAG1 longevity assurance homolog 2-like [Nelumbo nucifera]	383.645	288	7.33324e-133	67.7083	XP_010269982
		PILAhm_002018	protein SEH1 [Amborella trichopoda]	429.483	324	1.01934e-149	60.6811	XP_006847330
		PILAhm_002030	peroxisomal acyl-coenzyme A oxidase 1 [Elaeis guineensis]	295.049	202	4.92511e-93	71.2644	XP_010941056
		PILAhm_002032	nuclear/nucleolar GTPase 2-like [Hevea brasiliensis]	739.569	508	0	78.7686	XP_021651208
		PILAhm_002040	PREDICTED: ABC transporter B family member 25 [Nelumbo nucifera]	929.087	635	0	79.5041	XP_010257994
		PILAhm_002092	DNA repair protein UVH3 [Nymphaea colorata]	523.087	711	4.88517e-156	71.1111	XP_031479392
		S_hiseq_c42623_g1_i3	uncharacterized protein LOC18447579 isoform X2 [Amborella trichopoda]	1395.56	1114	0	63.8428	XP_011628258
		S_hiseq_c43922_g3_i2	uncharacterized protein LOC116264426 isoform X1 [Nymphaea colorata]	419.853	546	4.58803e-135	42.2587	XP_031500492
		S_hiseq_c45538_g1_i2	nuclear pore complex protein NUP160 isoform X3 [Amborella trichopoda]	1379.77	1480	0	50.2681	XP_006851894
		SDN_miseq_c24539_g1_i2	NADH dehydrogenase [ubiquinone] 1 beta subcomplex subunit 9 isoform X4 [Amborella trichopoda]	160.999	116	2.49506e-50	67.5676	XP_006854863
		SDN_miseq_c26276_g1_i1	probable glycosyltransferase STELLO1 [Nymphaea colorata]	977.622	738	0	63.5488	XP_031504078
		SDN_miseq_c27800_g1_i1	PREDICTED: uncharacterized protein LOC104592897 isoform X1 [Nelumbo nucifera]	225.713	185	2.58216e-73	73.5135	XP_010250735
		SDN_miseq_c3018_g1_i1	uncharacterized protein LOC115728289 [Rhodamnia argentea]	560.066	357	0	71.7087	XP_030514495
		SDN_miseq_c30360_g1_i1	PREDICTED: uncharacterized protein LOC108844057 [Raphanus sativus]	1004.59	672	0	77.1174	XP_018472758
		V_hiseq_c25190_g1_i1	putative membrane-bound O-acyltransferase C24H6.01c isoform X1 [Ananas comosus]	671.389	523	0	60.9901	XP_020095534
		V_hiseq_c56884_g1_i2	PREDICTED: sialyltransferase-like protein 1 [Nelumbo nucifera]	718.768	474	0	73.991	XP_010249221
		V_hiseq_c58326_g1_i1	1-acyl-sn-glycerol-3-phosphate acyltransferase PLS1-like [Papaver somniferum]	523.087	377	0	70.765	XP_026418965
		V_hiseq_c59931_g1_i1	pentatricopeptide repeat-containing protein At1g80270, mitochondrial [Elaeis guineensis]	453.366	637	1.48775e-150	51.9068	XP_010907599
		V_hiseq_c62564_g3_i1	PREDICTED: dol-P-Man:Man(7)GlcNAc(2)-PP-Dol alpha-1,6-mannosyltransferase isoform X1 [Nelumbo nucifera]	637.491	494	0	63.4855	XP_010246099
		V_hiseq_c64121_g1_i1	histone-lysine N-methyltransferase ASHH2-like [Cannabis sativa]	548.125	673	1.95161e-160	62.6087	XP_030483096
		V_2kb_2_003896	membralin-like protein At1g60995 [Elaeis guineensis]	707.983	668	0	65.035	XP_010942375
		V1_1kb_2_polished_high_001026	PREDICTED: switch-associated protein 70 isoform X1 [Nelumbo nucifera]	480.33	493	1.04658e-163	63.9908	XP_010272296
		V1_2kb_001935	cytochrome P450 97B2, chloroplastic [Cucurbita moschata]	874.004	516	0	79.4574	XP_022942292
		Wound_hiseq_c12960_g1_i1	PREDICTED: probable inactive ATP-dependent zinc metalloprotease FTSHI 4, chloroplastic [Nelumbo nucifera]	958.362	809	0	61.9413	XP_010270433
		Wound_hiseq_c59487_g1_i1	uncharacterized protein LOC18443882 [Amborella trichopoda]	1019.61	780	0	63.522	XP_006854125
		Wound_hiseq_c61367_g1_i1	PREDICTED: uncharacterized protein LOC100265349 [Vitis vinifera]	356.295	449	1.32509e-116	41.7391	XP_002273011

## Sheet: (B)DTX-Irbe_pita
Additional file 7 a-z. P. taeda and P. lambertiana gene lists containing TEs of one family in gene flanks (0–1kb) or gene introns.
species	P.taeda	Gene ID	Description	Max Score	Total Score	Query Cover	E value	ID, %	Accession
data set	filtered annotatedv.2.0.	PITA_00003	ubiquitin thioesterase OTU1 [Ricinus communis]	364	364	0.98	1e-126	81.16%	XP_002532556.1
TE	DTX-Irbe	PITA_00084	endonuclease 4-like isoform X3 [Amborella trichopoda]	397	397	0.96	7e-137	64.71%	XP_011622328.2
location	introns	PITA_00095	endonuclease 4-like isoform X3 [Amborella trichopoda]	426	426	0.96	9e-148	67.47%	XP_011622328.2
nb. Of uniq hits >1kb query coverage; >80% ID	34	PITA_00107	PRKR-interacting protein 1 [Amborella trichopoda]	112	112	0.54	6e-28	72.12%	XP_020524961.1
		PITA_00128	S-formylglutathione hydrolase [Nymphaea colorata]	478	478	0.99	7e-169	77.30%	XP_031499971.1
		PITA_00146	PHD finger protein ALFIN-LIKE 4 [Amborella trichopoda]	362	362	0.96	6e-124	83.27%	XP_006836943.1
		PITA_00152	PREDICTED: vesicle transport v-SNARE 13-like [Nelumbo nucifera]	341	341	0.99	7e-117	79.28%	XP_010258250.1
		PITA_00158	PREDICTED: proteasome subunit beta type-1 [Nelumbo nucifera]	413	413	0.97	5e-145	85.71%	XP_010277370.1
		PITA_00198	PREDICTED: proteasome subunit beta type-1 [Nelumbo nucifera]	383	383	0.97	2e-133	81.25%	XP_010277370.1
		PITA_00218	EIF2B2, translation initiation factor eIF-2B subunit delta isoform X2 [Amborella trichopoda]	442	442	0.99	1e-149	86.33%	XP_020521878.1
		PITA_00219	PSMD4, 26S proteasome non-ATPase regulatory subunit 4 homolog [Amborella trichopoda]	350	350	0.99	3e-115	65.76%	XP_006846550.1
		PITA_00226	PHD finger protein ALFIN-LIKE 4 [Cajanus cajan]	238	238	0.98	8e-77	79.17%	XP_020224764.1
		PITA_00269	cationic amino acid transporter 2, vacuolar-like [Nymphaea colorata]	833	833	0.99	0.0	65.71%	XP_031473550.1
		PITA_00324	histidine--tRNA ligase, chloroplastic/mitochondrial-like [Sorghum bicolor]	582	582	0.8	0.0	70.14%	XP_021308895.1
		PITA_00338	PREDICTED: two-pore potassium channel 3-like isoform X2 [Nelumbo nucifera]	388	388	0.99	3e-132	76.57%	XP_010275702.1
		PITA_00351	mitochondrial import receptor subunit TOM40-1-like [Phoenix dactylifera]	548	548	0.99	0.0	80.62%	XP_008790463.1
		PITA_00372	serine/threonine-protein kinase GRIK1 [Amborella trichopoda]	562	562	0.94	0.0	69.21%	XP_011627097.1
		PITA_00442	serine/threonine-protein phosphatase 5 [Amborella trichopoda]	860	860	0.99	0.0	81.28%	XP_006852678.1
		PITA_00457	serine/threonine-protein phosphatase BSL3 isoform X1 [Amborella trichopoda]	797	797	0.99	0.0	82.43%	XP_011628639.1
		PITA_00469	V-type proton ATPase subunit a1 isoform X1 [Citrus clementina]	643	643	0.99	0.0	78.12%	XP_006424665.1
		PITA_00484	uncharacterized protein C18orf8 isoform X1 [Amborella trichopoda]	491	491	0.98	2e-162	50.63%	XP_011625281.1
		PITA_00553	uncharacterized protein LOC18440847 [Amborella trichopoda]	817	817	0.94	0.0	74.31%	XP_006851047.1
		PITA_00724	ribosome production factor 1-like [Malus domestica]	491	491	0.92	7e-172	73.55%	XP_008374760.1
		PITA_00909	uncharacterized protein LOC116258100 [Nymphaea colorata]	422	422	0.9	8e-147	76.54%	XP_031491077.1
		PITA_00976	urease accessory protein G-like isoform X1 [Coffea eugenioides]	454	454	0.83	3e-159	84.65%	XP_027184906.1
		PITA_00995	chromatin assembly factor 1 subunit FAS1 [Nymphaea colorata]	268	446	0.69	9e-72	39.34%	XP_031477923.1
		PITA_01200	protein trichome birefringence-like 26 isoform X2 [Amborella trichopoda]	293	293	0.95	3e-94	57.09%	XP_020518376.1
		PITA_01316	transformation/transcription domain-associated protein-like isoform X2 [Physcomitrella patens]	5784	5784	0.99	0.0	74.85%	XP_024401325.1
		PITA_01333	B3 domain-containing transcription repressor VAL2 isoform X1 [Amborella trichopoda]	577	577	0.9	0.0	40.45%	XP_006841783.1
		PITA_01335	chromatin assembly factor 1 subunit FAS1 [Nymphaea colorata]	268	446	0.69	9e-72	39.34%	XP_031477923.1
		PITA_01345	PREDICTED: GTPase Der [Cucumis melo]	759	759	0.78	0.0	72.47%	XP_008449721.1
		PITA_01346	mediator of RNA polymerase II transcription subunit 33A isoform X1 [Amborella trichopoda]	1222	1222	0.98	0.0	53.48%	XP_006842623.1
		PITA_01372	urease accessory protein G-like isoform X1 [Coffea eugenioides]	454	454	0.83	3e-159	84.65%	XP_027184906.1
		PITA_26986	uncharacterized protein LOC113275225 [Papaver somniferum]	223	223	0.76	6e-64	43.32%	XP_026380465.1
		PITA_000002652	NPR1-1 protein [Glycine max]	499	499	0.83	9e-168	54.10%	NP_001238658.1

## Sheet: (C)Daugava_pila
Additional file 7 a-z. P. taeda and P. lambertiana gene lists containing TEs of one family in gene flanks (0–1kb) or gene introns.
species	P.lambertiana	Total Intronic genotype GC-content (all probable insertions, LTRsh)	Total Intronic genotype GC-content (>1kb)	average GC of Tes(sh)	Average GC of Tes (1kb)	Total uniq hits to TE (shLTR)	Total unique hits to TE (1kb)	Gene ID gene	gene cDNA GC content	TE pattern, LTRsh	TE Pattern, 1kB	MP tree clustes	Njtree clusters	Gene description/conserved domain	Max Score	Total Score	Query Cover	E value	ID, %	Accession
data set	HQ genes v.1.01.
TE	RLC-Daugava	951.768	254.745	38.0707	42.4574	25	6	PILAhm_000138	45.9265			2.1	6	translation initiation factor eIF-2B subunit gamma [Ananas comosus]	315	315	0.66	5e-100	57.99%	XP_020089151.1
location	introns	891.527	216.089	38.7621	43.2179	23	5	PILAhm_001620	40.3308			1	5	nudix hydrolase 3-like
nb. Of uniq hits >2kb query coverage& hit to LTR; >80% ID	116	1101.96	201.065	37.9985	40.213	29	5	PILAhm_001754	42.8681			2.1	5	putative DNA topoisomerase III beta
		757.914	176.215	39.8902	44.0538	19	4	PILAhm_000464	41.3064			2.1	6	phosphatidylserine decarboxylase proenzyme 3-like
		664.477	162.926	36.9154	32.5853	18	5	PILAhm_001718	39.9861			6	3	uninf
		816.587	158.352	34.0244	31.6704	24	5	PILAhm_000347	41.9121		U	3.1	1	Insulinase (peptidase family M16) family protein
		745.726	158.352	37.2863	31.6704	20	5	BRS_miseq_c18861_g1_i1|m.18247	43.3075		U			histone deacetylase 15 isoform X1 [Quercus suber]	583	583	0.74	0.0	63.69%	XP_023913091.1
		450.152	156.984	26.4795	31.3968	17	5	PILAhm_001592	44.2671			7	8	GTP-binding protein ERG
		411.056	131.61	37.3688	43.8701	11	3	PILAhm_001933	44.3831			1	5	sulfite oxidase
		404.546	131.589	36.7769	43.8629	11	3	PILAhm_001103	44.0372		O	6		Beta-amylase, putative
		419.128	129.857	38.1026	43.2856	11	3	Neg_S1_c15447_g2_i1|m.80962	48.1387					oxygen-dependent coproporphyrinogen-III oxidase, chloroplastic [Vigna radiata var. radiata]	582	582	0.87	0.0	79.77%	XP_022637470.1
		782.549	128.466	35.5704	32.1165	22	4	PILAhm_001739	42.0354			3.1	1	dead box ATP-dependent RNA helicase
		556.815	127.593	39.7725	42.531	14	3	PILAhm_000281	41.8699			2.2	6	organic cation/carnitine transporter 7 isoform X1 [Arachis hypogaea]	557	557	0.99	0.0	62.86%	XP_025645165.1
		416.615	124.197	34.7179	41.399	12	3	JASS_hiseq_c48790_g1_i1|m.17065	44.0087
		788.829	123.108	37.5633	41.0361	21	3	PILAhm_001845	42.7738		N	2.1	5	tetratricopeptide repeat protein 27 homolog
		544.128	122.773	38.8663	40.9243	14	3	V_hiseq_c30618_g1_i1|m.8708	43.1193
		400.84	121.376	36.44	40.4588	11	3	PILAhm_000765	42.8657			8	7	PREDICTED: selenoprotein O
		1049.53	121.355	37.4833	40.4516	28	3	PILAhm_001787	45.0717		P	3.1	1	PREDICTED: DNA-(apurinic or apyrimidinic site) lyase-like
		733.287	121.355	36.6643	40.4516	20	3	PILAhm_000300	40.3776		P	4	5	heparan-alpha-glucosaminide N-acetyltransferase isoform X5
		511.691	121.355	36.5494	40.4516	14	3	BRS_miseq_c43082_g1_i1|m.63060	45.7234		P			unknown, CD: Zn_ADH10 cd08263 Alcohol dehydrogenases of the MDR family; NAD(P)(H)-dependent oxidoreductases
		331.513	121.355	36.8348	40.4516	9	3	PILAhm_000554	43.3333		P	13		peroxisomal nicotinamide adenine dinucleotide carrier
		258.453	121.355	36.9219	40.4516	7	3	E1_hiseq_c31222_g1_i1|m.10062	41.507		P			unknown; CD: SRPBCC_11 cd08866 Ligand-binding SRPBCC domain of an uncharacterized subfamily of proteins;
		333.618	120.804	37.0687	40.2679	9	3	PILAhm_000223	43.3547			12		GDP-Man:Man(3)GlcNAc(2)-PP-Dol alpha-1,2-mannosyltransferase isoform X1 [Amborella trichopoda]	605	605	0.97	0.0	67.98%	XP_006845362.1
		596.135	119.986	37.2584	29.9964	16	4	BRN_hiseq_c3485_g1_i1|m.876	41.6667		S			P4H9, probable prolyl 4-hydroxylase 9 [Camellia sinensis]	417	417	0.92	3e-144	68.28%	XP_028118467.1
		737.624	119.964	35.125	29.991	21	4	PILAhm_001436	42.2175		T	3.2	3	Protein GPR89A, Golgi pH regulator A Voltage dependent anion channel
		715.3	119.964	35.765	29.991	20	4	JASS_hiseq_c61678_g2_i1|m.58176	45.4198		T			importin subunit alpha-2 [Phoenix dactylifera], mediates nuclear protein import	685	685	0.98	0.0	65.70%	XP_008793530.1
		612.709	119.964	36.0417	29.991	17	4	K_S1_c18229_g1_i1|m.195419	44.0081		T			golgin candidate 5 [Amborella trichopoda], Golgi matrix protein playing a role in tethering of vesicles to Golgi membranes and in maintaining the overall structure of the Golgi apparatus.	719	787	0.68	0.0	70.58%	XP_011620563.1
		569.663	119.964	35.6039	29.991	16	4	BRS_miseq_c11965_g2_i1|m.8967	43.0256		T			target of Myb protein 1-like [Asparagus officinalis], intracellular protein transport	416	416	0.73	2e-134	51.74%	XP_020274492.1
		631.614	91.4688	39.4759	45.7344	16	2	PILAhm_000276	41.5781		J	4	4	unkn
		411.915	91.4688	41.1915	45.7344	10	2	PILAhm_001349	42.7789		J	11		uninf
		411.075	91.4688	37.3705	45.7344	11	2	V_hiseq_c27034_g1_i1|m.7127	41.9284		J
		347.915	91.4688	38.6573	45.7344	9	2	Basket_c6700_g1_i1|m.5052	46.4692		J			photosystem II stability/assembly factor HCF136, chloroplastic [Rosa chinensis]	572	572	0.79	0.0	83.62%	XP_024193271.1
		341.574	91.4688	37.9526	45.7344	9	2	PILAhm_000090	44.4882		J	11		high affinity cGMP-specific 3',5'-cyclic phosphodiesterase 9A-like [Phoenix dactylifera]	226	226	0.79	2e-70	59.70%	XP_008791804.1
		316.707	91.4688	39.5883	45.7344	8	2	PILAhm_000873	44.8098		J	2.2	6	PREDICTED: CTL-like protein DDB_G0274487
		469.514	85.8091	39.1262	42.9046	12	2	E1_2kb_023635|m.423696	41.9476		Q			methionine aminopeptidase 1D, chloroplastic/mitochondrial [Asparagus officinalis]	505	505	0.99	2e-177	69.44%	XP_020269290.1
		288.885	85.8091	32.0984	42.9046	9	2	PILAhm_000364	42.7115		Q	13		BTB/POZ domain-containing protein At1g21780 isoform X2
		541.216	84.3849	38.6583	42.1924	14	2	V_hiseq_c27045_g1_i1|m.7142	46.4226
		724.952	82.9883	34.5215	41.4942	21	2	SDN_miseq_c30360_g1_i1|m.43166	44.4115		I			unknown, CD: TypA_BipA super family cl36894, GTP-binding protein TypA/BipA;
		569.981	82.9883	37.9988	41.4942	15	2	BRN_hiseq_c54782_g1_i2|m.18393	40.7207		I			PREDICTED: protein SYM1-like isoform X2 [Musa acuminata subsp. malaccensis]	256	256	0.97	3e-83	61.67%	XP_009395607.1
		541.059	82.9883	38.6471	41.4942	14	2	JASS_hiseq_c15623_g1_i1|m.3525	47.2222		I			unknown proetein, CD: NlpI super family cl34822 Lipoprotein NlpI, contains TPR repeats [Cell wall/membrane/envelope biogenesis];
		538.574	82.9883	38.4696	41.4942	14	2	PILAhm_001945	42.8571		I	9	9	PREDICTED: Vitis vinifera transcription initiation factor TFIID subunit 6 (LOC100265835), transcript variant X3, mRNA	499	499	0.69	3e-137	74.73%	XM_010646205.2
		467.996	82.9883	35.9997	41.4942	13	2	NACLR_hiseq_c61061_g2_i1|m.44274	44.7917		I			ATP-dependent Clp protease ATP-binding subunit CLPT1, chloroplastic [Amborella trichopoda]	253	253	0.66	2e-81	71.01%	XP_006856238.1
		453.845	82.9883	34.9112	41.4942	13	2	PILAhm_000106	43.6821		I	7	8	zinc finger CCCH domain-containing protein 27 isoform X2 [Amborella trichopoda]	726	726	0.92	0.0	44.65%	XP_011623459.1
		325.542	82.9883	36.1714	41.4942	9	2	PILAhm_000422	41.9192		I	1	5	PREDICTED: endoplasmic oxidoreductin-1
		700.627	82.9668	36.8751	41.4834	19	2	K_S1_c13272_g1_i1|m.188773	44.1144		M			GPCR-type G protein COLD1-like isoform X3 [Coffea arabica]	408	505	0.99	4e-139	83.67%	XP_027103421.1
		637.204	82.9668	39.8252	41.4834	16	2	PILAhm_000227	42.2821		M	5	2	calcium-transporting ATPase 3, endoplasmic reticulum-type-like
		611.236	82.9668	38.2022	41.4834	16	2	V_hiseq_c59571_g1_i2|m.51109	41.8301		M
		539.087	82.9668	38.5062	41.4834	14	2	PILAhm_000128	41.5679		M	1		beta-glucosidase 4 [Amborella trichopoda]	734	734	0.93	0.0	70.95%	XP_006858818.1
		496.675	82.9668	38.2058	41.4834	13	2	PILAhm_000305	41.142		M	10		mRNA-capping enzyme isoform X1 [Amborella trichopoda]	819	819	0.88	0.0	65.46%	XP_006846558.1
		399.452	82.9668	33.2876	41.4834	12	2	PILAhm_001158	43.9361		M	7	8	RING finger and transmembrane domain-containing protein 1
		381.032	82.9668	38.1032	41.4834	10	2	BRS_miseq_c28454_g1_i2|m.43852	42.5669		M			unkn
		376.258	82.9668	37.6258	41.4834	10	2	PILAhm_000476	45.6028		M	10		PREDICTED: transcription factor E2FA
		176.438	82.9668	35.2875	41.4834	5	2	PILAhm_001300	44.1189		M	10		PREDICTED: oxysterol-binding protein-related protein 1C isoform X1
		505.773	82.4156	36.1267	41.2078	14	2	PILAhm_000230	42.9238			1	5	NADPH-dependent diflavin oxidoreductase 1-like
		681.809	81.2347	35.8847	40.6174	19	2	Wound_hiseq_c70186_g1_i1|m.47657	42.7249		K
		504.622	81.2347	38.8171	40.6174	13	2	PILAhm_000235	44.6212		K			probable trafficking protein particle complex subunit 13 homolog [Amborella trichopoda]	588	588	0.98	0.0	67.43%	XP_011625579.1
		467.195	81.2347	35.938	40.6174	13	2	PILAhm_000291	42.1673		K	2.1	6	conserved oligomeric Golgi complex subunit 8
		456.682	81.2347	32.6201	40.6174	14	2	PILAhm_000462	44.6328		K	3.2	7	ubiquitin interaction motif-containing protein
		387.794	81.2347	35.254	40.6174	11	2	PILAhm_001748	43.3283		K	8		PREDICTED: kinesin-like protein KCA2 isoform X1
		379.573	81.2347	34.5066	40.6174	11	2	PILAhm_000026	43.5185		K	5	7	calcium-dependent protein kinase 28 isoform X1 [Citrus clementina]	859	859	0.91	0.0	84.01%	XP_006425469.1
		361.999	81.2347	36.1999	40.6174	10	2	DCS_1kb_024877|m.132350	46.3009		K	5		methionine aminopeptidase 1A isoform X1 [Phoenix dactylifera]	707	707	0.99	0.0	84.00%	XP_008812354.1
		339.758	81.2347	37.7509	40.6174	9	2	PILAhm_001953	43.5556		K	8		bifunctional purine biosynthesis protein, putative
		327.403	81.2347	36.3781	40.6174	9	2	JASS_hiseq_c55610_g1_i2|m.31291	42.6877		K			NAP1-related protein 2 [Selaginella moellendorffii]	319	319	0.82	6e-107	70.83%	XP_002970334.2
		643.224	79.844	35.7347	26.6147	18	3	PILAhm_001873	44.822		R	3.2	7	NAD-dependent malic enzyme 59 kDa isoform, mitochondrial
		366.138	79.844	33.2853	26.6147	11	3	PILAhm_001115	43.0339		R	7		transducin family nucleolar protein with WD40 repeats
		303.742	79.844	33.7491	26.6147	9	3	DCR_hiseq_c82483_g1_i1|m.42216	42.8436		R			E3 ubiquitin-protein ligase RFWD3 isoform X1 [Amborella trichopoda]	428	428	0.87	9e-138	42.67%	XP_006853476.2
		715.752	42.8468	39.764	42.8468	18	1	PILAhm_001457	42.451		H	5	2	pentatricopeptide repeat-containing protein At5g04810
		715.538	42.8468	37.6599	42.8468	19	1	Neg_S1_c19266_g1_i1|m.93869	38.3073		H			general transcription and DNA repair factor IIH subunit TFB2 isoform X3 [Abrus precatorius]	396	396	0.96	1e-131	47.80%	XP_027346021.1
		636.311	42.8468	37.43	42.8468	17	1	PILAhm_000380	43.5611		H	1	5	ATP-binding cassette transporter, subfamily B, member 6, group TAP protein PpABCB6
		632.706	42.8468	37.218	42.8468	17	1	PILAhm_002047	42.772		H	3.1	1	uninf
		550.499	42.8468	36.6999	42.8468	15	1	PILAhm_001891	43.0454		H	8	9	PREDICTED: DNA gyrase subunit A, chloroplastic/mitochondrial-like isoform X3
		510.931	42.8468	39.3024	42.8468	13	1	PILAhm_000864	45.2675		H	2.2	6	PREDICTED: protein PHR1-LIKE 1
		509.862	42.8468	36.4187	42.8468	14	1	PILAhm_001478	46.097		H	9	9	uninf
		474.049	42.8468	39.5041	42.8468	12	1	PILAhm_001577	43.599		H	5		protochlorophyllide-dependent translocon component 52, chloroplastic
		447.448	42.8468	34.4191	42.8468	13	1	PILAhm_000445	43.2574		H	3.2		uninf
		444.722	42.8468	37.0602	42.8468	12	1	V_hiseq_c47861_g1_i1|m.21470	44.1176		H
		441.402	42.8468	40.1275	42.8468	11	1	PILAhm_001197	41.8571		H	6	3	PREDICTED: choline transporter-like protein 2-like
		432.418	42.8468	33.2629	42.8468	13	1	PILAhm_000849	50.8251		H	7	8	ribonucleic acid binding protein S1
		422.383	42.8468	38.3985	42.8468	11	1	PILAhm_000327	44.0379		H	11		probable acyl-activating enzyme 17, peroxisomal [Ananas comosus]	1011	1011	0.98	0.0	67.27%	XP_020090054.1
		412.685	42.8468	34.3904	42.8468	12	1	NACLR_hiseq_c22869_g1_i1|m.10889	41.7367		H			unkn
		411.473	42.8468	37.4067	42.8468	11	1	PILAhm_001486	41.1168		H	1	5	haloalkane dehalogenase
		400.249	42.8468	40.0249	42.8468	10	1	PILAhm_001907	42.6092		H	6		metal transporter Nramp6
		399.151	42.8468	36.2865	42.8468	11	1	NACLR_hiseq_c3856_g1_i1|m.1611	42.517		H			heparan-alpha-glucosaminide N-acetyltransferase [Amborella trichopoda]	568	568	0.93	0.0	60.04%	XP_011623496.1
		391.249	42.8468	39.1249	42.8468	10	1	PILAhm_000640	42.3184		H	11		ABC transporter F family member 5
		383.972	42.8468	34.9066	42.8468	11	1	DCS_hiseq_c55889_g1_i1|m.34795	43.6374		H			plant intracellular Ras-group-related LRR protein 6 isoform X1 [Amborella trichopoda]	701	701	0.99	0.0	65.99%	XP_006827793.1
		378.761	42.8468	34.4328	42.8468	11	1	PILAhm_001453	45.6919		H	1		YODA MAPKK kinase
		372.997	42.8468	37.2997	42.8468	10	1	PILAhm_001027	45.034		H	4	4	probable tyrosine-protein phosphatase At1g05000-like
		345.632	42.8468	38.4035	42.8468	9	1	Basket_c12478_g2_i1|m.12119	45.3834		H			E3 ubiquitin-protein ligase RFI2 isoform X3 [Cajanus cajan]	122	122	0.24	5e-27	54.37%	XP_029125588.1
		341.614	42.8468	37.9571	42.8468	9	1	PILAhm_001374	42.7509		H	11		PREDICTED: serine--tRNA ligase, mitochondrial-like
		322.549	42.8468	35.8388	42.8468	9	1	PILAhm_000111	44.4692		H	9	9	lys-63-specific deubiquitinase BRCC36-like [Manihot esculenta]	436	436	0.95	2e-147	54.63%	XP_021610919.1
		310.81	42.8468	38.8513	42.8468	8	1	S_hiseq_c38645_g1_i2|m.23494	43.8251		H
		306.559	42.8468	38.3199	42.8468	8	1	PILAhm_000634	41.9084		H	14	6	PREDICTED: vacuolar fusion protein CCZ1 homolog isoform X4
		302.734	42.8468	37.8417	42.8468	8	1	SDN_miseq_c30709_g1_i3|m.44867	41.7191		H
		292.4	42.8468	36.55	42.8468	8	1	PILAhm_002027	44.7046		H	1		PREDICTED: ATP-dependent Clp protease proteolytic subunit 6, chloroplastic isoform X1
		289.837	42.8468	36.2297	42.8468	8	1	DCR_hiseq_c94589_g1_i2|m.69776	44.7724		H			dystrophia myotonica WD repeat-containing protein isoform X1 [Amborella trichopoda]	827	827	0.98	0.0	76.85%	XP_006854341.2
		284.64	42.8468	35.58	42.8468	8	1	PILAhm_001958	40.2778		H	12		PREDICTED: lysM domain receptor-like kinase 3 isoform X1
		275.237	42.8468	34.4047	42.8468	8	1	PILAhm_000655	44.1667		H	9	9	acyl-coenzyme A thioesterase 13-like
		260.256	42.8468	37.1794	42.8468	7	1	PILAhm_001648	42.8177		H	7	8	actin-related protein 7
		254.719	42.8468	31.8399	42.8468	8	1	PILAhm_000656	47.2464		H	7	8	lactoylglutathione lyase family protein / glyoxalase I family protein
		246.631	42.8468	35.2329	42.8468	7	1	PILAhm_001911	44.3925		H	12		Rab2/RabB-family small GTPase
		245.676	42.8468	35.0965	42.8468	7	1	PILAhm_001064	44.9173		H	12		branched-chain-amino-acid aminotransferase 5, chloroplastic-like
		245.035	42.8468	35.0051	42.8468	7	1	DCS_hiseq_c52353_g1_i2|m.25174	41.6481		H			zinc finger CCCH domain-containing protein 25 [Ricinus communis]	281	281	0.39	1e-87	77.65%	XP_015578766.1
		224.371	42.8468	32.0531	42.8468	7	1	S_hiseq_c25705_g1_i2|m.7168	42.6282		H
		216.57	42.8468	36.095	42.8468	6	1	SDN_miseq_c16301_g1_i2|m.11993	43.4732		H
		216.02	42.8468	36.0033	42.8468	6	1	K_S1_c25095_g1_i1|m.210973	46.4626		H			glutamate-1-semialdehyde 2,1-aminomutase 2, chloroplastic [Durio zibethinus]	719	719	0.97	0.0	74.79%	XP_022770699.1
		211.149	42.8468	35.1916	42.8468	6	1	PILAhm_000617	43.1948		H	12		uninf
		203.944	42.8468	33.9907	42.8468	6	1	PILAhm_000535	43.1661		H	13		PREDICTED: nuclear pore complex protein NUP88
		174.469	42.8468	34.8938	42.8468	5	1	E1_hiseq_c35879_g2_i3|m.16708	40.0798	C	H			unkn
		174.469	42.8468	34.8938	42.8468	5	1	PILAhm_001271	42.8884	C	H	12		PREDICTED splicing factor 3A subunit 3
		174.469	42.8468	34.8938	42.8468	5	1	PILAhm_001651	41.541	C	H	12		PREDICTED: cleavage and polyadenylation specificity factor subunit 5-like
		171.188	42.8468	34.2376	42.8468	5	1	PILAhm_001895	42.8098		H	13		PREDICTED: mitochondrial metalloendopeptidase OMA1
		140.893	42.8468	28.1786	42.8468	5	1	PILAhm_000481	41.8182		H	9	9	PREDICTED: CSC1-like protein At1g32090 isoform X1
		139.042	42.8468	34.7604	42.8468	4	1	PILAhm_002039	44.4444		H	14	6	carboxymethylenebutenolidase, putative
		136.313	42.8468	34.0783	42.8468	4	1	Neg_S1_c3204_g1_i1|m.62735	44.0129		H			bifunctional monothiol glutaredoxin-S16, chloroplastic-like [Papaver somniferum]	323	323	0.86	5e-107	55.67%	XP_026418601.1
		135.519	42.8468	33.8799	42.8468	4	1	PILAhm_001059	45.9963		H	14	6	uninf
		42.8468	42.8468	21.4234	42.8468	2	1	PILAhm_002026	44.9013	A	H	14	6	Glucose-6-phosphate isomerase

## Sheet: (D)Daugava_pilaf
Additional file 7 a-z. P. taeda and P. lambertiana gene lists containing TEs of one family in gene flanks (0–1kb) or gene introns.
species	P.lambertiana	Gene ID	Description	Max Score	Total Score	Query Cover	E value	ID, %
data set	HQ genes v.1.01.	BRS/miseq/c20798_g1_i1|m	unknown
TE	Copia-1813	PILAhq_010901	kinesin-like protein KIN-14I [Amborella trichopoda]	1013	1013	0.99	0.0	64.71%
location	5'&3' (0-1kb)	PILAhq_012128	embryogenesis-associated protein EMB8 [Ananas comosus]	191	191	0.94	2e-56	80.15%
nb. Of hits	19	PILAhq_021099	probable E3 ubiquitin-protein ligase HIP1 [Asparagus officinalis]	79.0	79.0	0.61	6e-16	58.33%
		PILAhq_022835	O-fucosyltransferase 6 [Brachypodium distachyon]	459	459	0.76	1e-155	74.15%
		PILAhq_031039	unknown
		PILAhq_031673	lon protease homolog, mitochondrial-like [Phoenix dactylifera]	373	373	0.66	5e-125	81.90%
		PILAhq_040891	auxin response factor 12-like isoform X2 [Phoenix dactylifera]	218	218	0.85	1e-65	87.79%
		PILAhq_044430	HD domain-containing protein C4G3.17-like [Prosopis alba]	118	118	0.91	2e-30	59.62%
		PILAhq_045446	unknown
		PILAhq_045945	DNA (cytosine-5)-methyltransferase CMT3 [Elaeis guineensis]	362	362	0.94	3e-113	54.64%
		PILAhq_050085	RNA-binding KH domain-containing protein RCF3 [Jatropha curcas]	68.9	68.9	0.42	8e-11	50.00%
		PILAhq_054889	methyltransferase-like protein 25 isoform X4 [Amborella trichopoda]	251	251	0.66	6e-75	51.75%
		PILAhq_056208	beta-glucosidase 6 isoform X1 [Phoenix dactylifera]	99.0	99.0	0.35	2e-20	64.38%
		PILAhq_060239	serine/threonine-protein phosphatase PP-X isozyme 2 isoform X1 [Amborella trichopoda]	397	397	0.87	1e-137	94.87%
		PILAhq_060939	unknown
		PILAhq_070562	probable inactive shikimate kinase like 2, chloroplastic [Amborella trichopoda]	148	148	0.89	7e-40	47.33%
		PILAhq_076900	WUSCHEL-related homeobox 13-like [Gossypium hirsutum]	141	141	0.47	6e-37	54.23%
		PILAhq_080925	protein DCL homolog, chloroplastic [Syzygium oleosum]	70.1	70.1	0.62	7e-13	70.00%

## Sheet: (E)Daugava_pita
Additional file 7 a-z. P. taeda and P. lambertiana gene lists containing TEs of one family in gene flanks (0–1kb) or gene introns.
species	P.taeda	Total intronic GC-content (LTRsh)	Total Intronic TE GC-content (1kb)	average intronic GC(sh)	Average intronic GC content(1kb)	repeat count in introns uniq hits to shLTR	repeat count, uniq hits to Tes > 1kb	TE pattern, shLTR	TE pattern, 1kb	Mptree	Njtree	Gene ID	gene cDNA GC content	Description	Max Score	Total Score	Query Cover	E value	ID, %	Accession
data set	filtered, v.2.0.	1448.09	590.393	25.8588	42.1709	56	14			3		PITA_00372	43.4817	serine/threonine-protein kinase GRIK1 [Amborella trichopoda]	562	562	0.94	0.0	69.21%	XP_011627097.1
TE	RLC-Daugava	1146.01	466.532	20.8365	42.412	55	11			3		PITA_00724	41.4169	ribosome production factor 1 [Elaeis guineensis]	494	494	0.86	8e-173	77.02%	XP_010940989.1
location	introns	1061.8	373.993	22.1209	37.3993	48	10			3		PITA_01309	44.9163	cytochrome P450 734A1 [Jatropha curcas]	536	536	0.96	0.0	50.30%	XP_012078717.1
nb. Of uniq hits >1kb query coverage; >80% ID	80	964.636	322.113	23.5277	35.7903	41	9			2		PITA_00093	42.5556	COP9 signalosome complex subunit 6a [Pistacia vera]	498	498	0.99	2e-176	81.85%	XP_031257561.1
		1400.15	372.248	28.5745	41.3609	49	9			3		PITA_00454	44.7179	threonine dehydratase biosynthetic, chloroplastic [Phalaenopsis equestris]	840	840	0.82	0.0	78.29%	XP_020578960.1
		777.54	286.139	23.5618	40.8771	33	7	N	D		1	PITA_00158	43.913	proteasome subunit beta type-1 [Durio zibethinus]	412	412	0.96	3e-144	82.96%	XP_022770288.1
		777.54	286.139	23.5618	40.8771	33	7	N	D		1	PITA_00198	43.9394	proteasome subunit beta type-1 [Durio zibethinus]	382	382	0.96	1e-132	78.48%	XP_022770288.1
		1126.4	251.185	25.6	35.8835	44	7			3		PITA_00582	43.1196	chaperone protein ClpB3, chloroplastic isoform X2 [Elaeis guineensis]	1507	1507	0.91	0.0	84.71%	XP_010936352.2
		1288.01	249.399	25.7602	41.5666	50	6			3		PITA_01333	40.7032	B3 domain-containing transcription repressor VAL2 isoform X1 [Amborella trichopoda]	577	577	0.9	0.0	40.45%	XP_006841783.1
		628.298	210.284	22.4392	42.0569	28	5				1	PITA_00049	44.3925	ras-related protein RABB1c [Selaginella moellendorffii]	384 384 99% 4e-134 86.85% XP_002965710.1
		898.189	212.914	28.0684	42.5828	32	5				1	PITA_00081	43.5262	PREDICTED: glutamyl-tRNA(Gln) amidotransferase subunit B, chloroplastic/mitochondrial isoform X1 [Vitis vinifera]	591 591 99% 0.0 80.06% XP_010650169.1
		1112.21	155.787	23.664	31.1574	47	5			2		PITA_00107	44.8517	PRKR-interacting protein 1 [Asparagus officinalis]	109	109	0.4	9e-27	82.05%	XP_020266102.1
		728.739	208.411	22.083	41.6823	33	5	M	B		1	PITA_00264	43.9926	4-coumarate--CoA ligase-like 7 isoform X1 [Ziziphus jujuba]	727	727	0.99	0.0	63.10%	XP_015874554.1
		1133.68	158.492	28.3419	31.6985	40	5			2		PITA_00327	41.6129	zinc finger protein BRUTUS isoform X2 [Rosa chinensis]	531	531	0.99	2e-178	77.35%	XP_024174943.1
		1153.48	205.187	28.1337	41.0375	41	5				1	PITA_00504	42.8349	1,4-alpha-glucan-branching enzyme 2-2, chloroplastic/amyloplastic isoform X1 [Prunus persica]	1292	1292	0.94	0.0	74.97%	XP_007204282.1
		782.785	158.374	25.2511	31.6747	31	5			2		PITA_01346	43.75	mediator of RNA polymerase II transcription subunit 33A isoform X1 [Amborella trichopoda]	1222	1222	0.98	0.0	53.48%	XP_006842623.1
		728.739	208.411	22.083	41.6823	33	5	M	B		1	PITA_01349	43.9926	4-coumarate--CoA ligase-like 7 isoform X1 [Ziziphus jujuba]	727	727	0.99	0.0	63.10%	XP_015874554.1
		1146.37	120.966	30.1676	30.2416	38	4			3		PITA_00121	43.6782	alpha-soluble NSF attachment protein [Elaeis guineensis]	435	435	0.99	7e-152	71.97%	XP_010905207.1
		859.718	119.986	31.8414	29.9964	27	4		S	4	4	PITA_00128	42.1362	SFGH, S-formylglutathione hydrolase isoform X1 [Amborella trichopoda]	472	472	0.98	1e-166	76.43%	XP_006843471.1
			175.799	0	43.9498	34	4				1	PITA_00194	42.6487	probable 3-hydroxyisobutyrate dehydrogenase, mitochondrial isoform X1 [Quercus lobata]	398	398	0.99	3e-136	66.10%	XP_030971648.1
		851.769	125.739	23.6603	31.4348	36	4			2		PITA_00409	41.8168	CDP-diacylglycerol--serine O-phosphatidyltransferase 1-like isoform X3 [Coffea arabica]	709	709	0.93	0.0	80.63%	XP_027100372.1
		696.603	121.445	25.8001	40.4817	27	3				1	PITA_00038	44.5672	cytosolic Fe-S cluster assembly factor NBP35-like [Physcomitrella patens]	560 560 96% 0.0 76.44% XP_024389036.1
		1036.38	120.321	30.4818	40.1069	34	3					PITA_00234	42.9355	tubulin-folding cofactor B [Cannabis sativa]	372	372	0.99	1e-128	69.96%	XP_030484754.1
		1095.65	77.1172	31.3042	25.7057	35	3		G	4	4	PITA_00241	43.5511	rac-like GTP-binding protein 5 isoform X1 [Rhodamnia argentea]	342	342	0.99	4e-118	88.89%	XP_030523271.1
		947.287	123.108	28.7057	41.0361	33	3		N			PITA_00324	43.4268	histidine--tRNA ligase, chloroplastic/mitochondrial-like [Sorghum bicolor]	582	582	0.8	0.0	70.14%	XP_021308895.1
		517.005	77.1172	30.4121	25.7057	17	3		G	8	3	PITA_00465	43.5149	3-phosphoinositide-dependent protein kinase 2 isoform X1 [Amborella trichopoda]	691	691	0.97	0.0	66.53%	XP_011628962.1
		536.797	123.869	22.3666	41.2896	24	3	K	E		2	PITA_00697	43.2064	endoribonuclease Dicer homolog 1 isoform X1 [Phoenix dactylifera]	2723	2723	0.8	0.0	79.91%	XP_008783544.1
		536.797	123.869	22.3666	41.2896	24	3	K	E		2	PITA_01312	43.2064	endoribonuclease Dicer homolog 1 isoform X1 [Phoenix dactylifera]	2723	2723	0.8	0.0	79.91%	XP_008783544.1
		929.864	121.376	28.1777	40.4588	33	3		L	2		PITA_01316	42.5146	transformation/transcription domain-associated protein-like isoform X2 [Physcomitrella patens]	5784	5784	0.99	0.0	74.85%	XP_024401325.1
		611.064	131.589	35.9449	43.8629	17	3		O	6		PITA_01318	45.098	unknown
		592.593	127.13	26.9361	42.3767	22	3			8	1	PITA_01371	43.2749	unknown
		802.704	82.9668	33.446	41.4834	24	2	I	M	6	5	PITA_00030	41.7293	tropinone reductase homolog At5g06060-like isoform X1 [Ananas comosus]	394	394	0.94	3e-136	74.50%	XP_020102071.1
		436.856	81.9328	27.3035	40.9664	16	2				2	PITA_00159	43.6823	putative ER lumen protein-retaining receptor C28H8.4 [Amborella trichopoda]	484	484	0.99	8e-172	82.97%	XP_006846944.2
		604.899	36.9972	28.8047	18.4986	21	2		F	4	4	PITA_00555	41.6311	SPX domain-containing membrane protein At4g22990-like isoform X1 [Quercus lobata]	951	951	0.99	0.0	72.08%	XP_030946474.1
		802.704	82.9668	33.446	41.4834	24	2	I	M	6	5	PITA_00817	41.7293	tropinone reductase homolog At5g06060-like isoform X1 [Ananas comosus]	394	394	0.94	3e-136	74.50%	XP_020102071.1
		313.3	36.9972	31.33	18.4986	10	2		F			PITA_01343	42.3	CRM-domain containing factor CFM3, chloroplastic/mitochondrial [Amborella trichopoda]	619	619	0.72	0.0	51.99%	XP_006842297.1
		326.021	42.8468	#DIV/0!	42.8468		1	D	H	7		PITA_00036	43.77	putative glucose-6-phosphate 1-epimerase [Camellia sinensis]	525 525 99% 0.0 82.05% XP_028114828.1
		326.021	42.8468	29.6382	42.8468	11	1	D	H	7		PITA_00047	43.8155	putative glucose-6-phosphate 1-epimerase [Camellia sinensis]	525 525 97% 0.0 82.05% XP_028114828.1
		216.413	42.8468	36.0688	42.8468	6	1		H	10		PITA_00165	47.0356	serine/arginine-rich splicing factor SC35-like isoform X2 [Papaver somniferum]	204	204	0.42	6e-62	88.79%	XP_026391269.1
		231.147	48.622	33.021	48.622	7	1		A	9		PITA_00175	46.3557	mitotic checkpoint protein BUB3.1 [Ananas comosus]	623	623	0.96	0.0	90.00%	XP_020103882.1
		441.312	40.12	31.5223	40.12	14	1		C	8	3	PITA_00319	42.556	3-phosphoinositide-dependent protein kinase 2 isoform X1 [Amborella trichopoda]	310	310	0.98	3e-100	62.10%	XP_011628962.1
		304.082	42.8468	27.6438	42.8468	11	1		H	1		PITA_00335	46.1582	ketol-acid reductoisomerase, chloroplastic [Pistacia vera]	940	940	0.94	0.0	84.20%	XP_031284395.1
		325.66	38.388	27.1383	38.388	12	1			9	1	PITA_00368	42.9407	26S proteasome regulatory subunit S10B homolog B-like [Momordica charantia]	763	763	0.97	0.0	95.37%	XP_022144268.1
		1095.74	40.12	28.0958	40.12	39	1		C			PITA_00381	44.3001	WD repeat-containing protein WRAP73 isoform X1 [Elaeis guineensis]	781	781	0.99	0.0	78.28%	XP_010919686.1
		817.787	40.1416	30.2884	40.1416	27	1					PITA_00553	44.5023	unknown
		247.425	42.8468	30.9281	42.8468	8	1		H	10		PITA_00558	45.8977	protein VACUOLELESS1 [Camellia sinensis]	1306	1306	0.99	0.0	76.88%	XP_028073210.1
		441.587	48.622	29.4391	48.622	15	1	f	A	i		PITA_00617	49.2908	histone-lysine N-methyltransferase SUVR3-like [Papaver somniferum]	322	322	0.98	6e-105	46.03%	XP_026417999.1
		545.793	42.8468	27.2897	42.8468	20	1	H	H	6		PITA_00641	45.7487	PREDICTED: Cannabis sativa phytochrome B-like (LOC115721719), transcript variant X2, mRNA	815	815	0.76	0.0	72.65%	XM_030650789.1
		441.587	48.622	29.4391	48.622	15	1	f	A	i		PITA_01145	49.2908	histone-lysine N-methyltransferase SUVR3-like [Papaver somniferum]	322	322	0.98	6e-105	46.03%	XP_026417999.1
		869.431	42.8468	31.0511	42.8468	28	1		H		5	PITA_01341	41.3959	mechanosensitive ion channel protein 1, mitochondrial-like [Camellia sinensis]	499	999	0.76	4e-169	59.91%	XP_028109798.1
		545.793	42.8468	27.2897	42.8468	20	1	H	H	6		PITA_01356	45.7487	PREDICTED: Cannabis sativa phytochrome B-like (LOC115721719), transcript variant X2, mRNA	815	815	0.76	0.0	72.65%	XM_030650789.1
		42.8468	42.8468	21.4234	42.8468	2	1	A	H	10		PITA_12510	49.7354	zinc finger CCCH domain-containing protein 56 [Selaginella moellendorffii]	135	135	0.35	2e-33	49.31%	XP_002973974.2
		220.716	0	31.5309	0	7	0	g		10		PITA_00023	42.7313	ethylene-responsive transcription factor-like protein At4g13040 isoform X2 [Quercus lobata]	197	197	0.94	6e-60	54.63%	XP_030934819.1
		79.844	0	13.3073	0	6	0			8		PITA_00045	41.6332	unknown
		231.094	0	25.6772	0	9	0			1		PITA_00070	42.7256	probable lactoylglutathione lyase, chloroplastic [Amborella trichopoda]	573 573 99% 0.0 74.53% XP_006833423.1
		499.3	0	29.3706	0	17	0					PITA_00101	43.6137	L-galactose dehydrogenase [Quercus lobata]	496	496	0.98	4e-175	80.44%	XP_030944440.1
							0					PITA_00124	46.0746	3-oxoacyl-[acyl-carrier-protein] synthase 3 B, chloroplastic [Amborella trichopoda]	412	412	0.99	2e-141	78.54%	XP_011622776.1
				#DIV/0!	#REF!		0					PITA_00188	48.6486	isocitrate dehydrogenase [NAD] regulatory subunit 1, mitochondrial isoform X1 [Selaginella moellendorffii]	613	613	0.92	0.0	89.24%	XP_002969878.2
				#DIV/0!			0					PITA_00197	50.6289	COMPASS-like H3K4 histone methylase component WDR5B [Ziziphus jujuba]	475	475	0.98	9e-167	73.02%	XP_015892074.1
		220.716	0	31.5309	0	7	0	g		10		PITA_00208	42.7313	ethylene-responsive transcription factor-like protein At4g13040 isoform X2 [Quercus lobata]	197	197	0.94	6e-60	54.63%	XP_030934819.1
		273.983	0	24.9075	0	11	0	E		7		PITA_00253	42.1053	signal recognition particle receptor subunit alpha [Amborella trichopoda]	863	863	0.99	0.0	74.40%	XP_006854510.1
		629.449	0	#DIV/0!	0		0	L		6	5	PITA_00352	43.3176	phospholipid:diacylglycerol acyltransferase 1 [Amborella trichopoda]	667	667	0.99	0.0	76.18%	XP_006849611.1
		315.362	0	28.6693	0	11	0	J		5		PITA_00438	44.5621	histone deacetylase 6 isoform X1 [Amborella trichopoda]	733	733	0.98	0.0	75.65%	XP_006840835.1
		315.362	0	28.6693	0	11	0	J		5		PITA_00451	44.1701	histone deacetylase 6 isoform X1 [Amborella trichopoda]	734	734	0.95	0.0	75.65%	XP_006840835.1
							0					PITA_00464	47.1184	3-oxoacyl-[acyl-carrier-protein] synthase 3 B, chloroplastic [Amborella trichopoda]	545	545	0.87	0.0	74.52%	XP_011622776.1
		629.449	0	26.2271	0	24	0	L		6	5	PITA_00472	43.3735	phospholipid:diacylglycerol acyltransferase 1 [Amborella trichopoda]	649	649	0.99	0.0	75.90%	XP_006849611.1
		273.983	0	24.9075	0	11	0	E		7		PITA_00481	42.998	signal recognition particle receptor subunit alpha [Elaeis guineensis]	568	568	0.93	0.0	91.43%	XP_010908801.1
		371.838	0	28.6029	0	13	0			7		PITA_00525	45.3908	110 kDa U5 small nuclear ribonucleoprotein component CLO [Amborella trichopoda]	1729	1729	0.99	0.0	85.66%	XP_006849266.1
		232.554	0	25.8394	0	9	0			1		PITA_00529	42.1753	SPX domain-containing membrane protein At4g22990-like isoform X2 [Durio zibethinus]	521	521	0.99	4e-179	71.29%	XP_022719836.1
		408	0	31.3846	0	13	0			10		PITA_00556	40.9186	vacuolar protein-sorting-associated protein 11 homolog [Populus trichocarpa]	1438	1438	0.99	0.0	72.87%	XP_002321189.1
							0					PITA_00616	50.6289	COMPASS-like H3K4 histone methylase component WDR5B [Ziziphus jujuba]	475	475	0.98	9e-167	73.02%	XP_015892074.1
		355.557	0	32.3234	0	11	0					PITA_01308	46.5784	stAR-related lipid transfer protein 7, mitochondrial-like isoform X2 [Camellia sinensis]	474	474	0.98	3e-162	54.94%	XP_028107557.1
		351.266	0	31.9333	0	11	0			5		PITA_01325	43.7628	dynamin-related protein 3A-like isoform X2 [Hevea brasiliensis]	839	839	0.96	0.0	60.86%	XP_021649825.1
		424.694	0	30.3353	0	14	0			7	5	PITA_01352	46.2196	sorting and assembly machinery component 50 homolog [Camellia sinensis]	590	590	0.94	0.0	60.17%	XP_028084435.1
		197.069	42.8468	24.6336	0	8	0			8		PITA_01827	47.9501	importin-5 [Amborella trichopoda]	1829	1829	0.99	0.0	84.56%	XP_011628793.1
		744.71	0	29.7884	0	25	0					PITA_02569	40.0806	unknown
		42.8468	0	#DIV/0!	0		0	A		10		PITA_04920	44.4444	unknown
							0					PITA_05593	44.9658	unknown
		81.7357	0	27.2452	0	3	0					PITA_05636	46.4497	cathepsin B-like protease 2 [Rhodamnia argentea]	417	417	0.98	9e-143	62.07%	XP_030539754.1
		166.643	0	33.3287	0	5	0			9		PITA_23352	40.152	unknown

## Sheet: (F)Daugava_pitaf
Additional file 7 a-z. P. taeda and P. lambertiana gene lists containing TEs of one family in gene flanks (0–1kb) or gene introns.
species	P.taeda	Gene ID	Description
data set	filtered, v.2.0.	PITA_01708	transposon Pol polyprotein, partial
TE	RLC-Daugava	PITA_01806	transposon Pol polyprotein [Pelagivirga sediminicola]
location	5'&3' (0-1kb)	PITA_01872	transposon Pol polyprotein
nb. Of uniq hits	15	PITA_01878	cytochrome P450 78A7-like [Quercus suber]
		PITA_02878	transposon Pol polyprotein
		PITA_05128	unck prot
		PITA_05503	unck prot
		PITA_06805	secreted RxLR effector protein 161-like [Quercus lobata]
		PITA_06976	aspartyl protease family protein 1 isoform X1
		PITA_08560	LOW QUALITY PROTEIN: copia protein
		PITA_08853	unck prot
		PITA_13116	DDE-type integrase/transposase/recombinase
		PITA_20663	ribonuclease H, partial
		PITA_27219	DDE-type integrase/transposase/recombinase
		PITA_32610	DDE-type integrase/transposase/recombinase

[truncated: 1 more columns]

## Sheet: (G)MITE-Plater_pila
Additional file 7 a-z. P. taeda and P. lambertiana gene lists containing TEs of one family in gene flanks (0–1kb) or gene introns.
species	P.lambertiana	GeneID	description	Max Score	Greatest HSP length	Lowest E-value	Per. Ident	Accession
data set	HQ genes v.1.01.	BRS_miseq_c22726_g1_i1	PREDICTED: MADS-box transcription factor 23 isoform X2 [Theobroma cacao]	170.244	202	6.4696e-51	48.9474	XP_007038007
TE	MITE Plater	BRS_miseq_c23404_g1_i3	protein CutA 1, chloroplastic isoform X2 [Aegilops tauschii subsp. tauschii]	147.902	124	8.98031e-44	68	XP_020151614
location	introns	BRS_miseq_c24224_g2_i1	uncharacterized protein LOC18433635 isoform X2 [Amborella trichopoda]	450.669	356	9.77728e-156	60.7242	XP_011623093
nb. Of uniq hits >200bp query coverage& hit to LTR; >80% ID	87	BRS_miseq_c45125_g1_i1	probable CDP-diacylglycerol--inositol 3-phosphatidyltransferase 2 [Nymphaea colorata]	321.627	219	5.98654e-109	71.1009	XP_031495551
		DCR_hiseq_c110979_g1_i1	photosynthetic NDH subunit of subcomplex B 3, chloroplastic isoform X1 [Amborella trichopoda]	184.111	172	1.41524e-57	71.7557	XP_006830417
		DCR_hiseq_c73707_g1_i3	protein SET-like [Ziziphus jujuba]	232.646	239	5.61731e-73	59.7884	XP_015867288
		DCR_hiseq_c96547_g1_i1	thioredoxin X, chloroplastic [Oryza sativa Japonica Group]	190.66	159	1.1192e-59	64.7541	XP_015636655
		DCS_2kb_polished_high_000983	iron-sulfur cluster assembly protein 1 [Amborella trichopoda]	255.758	145	3.9245e-86	89.3939	XP_006828325
		DCS1kb_2_009536	PREDICTED: uncharacterized protein LOC104589153 isoform X2 [Nelumbo nucifera]	244.973	215	1.4451e-78	71.3376	XP_010245674
		E1_2kb_016267	PREDICTED: uncharacterized protein LOC100853498 isoform X1 [Vitis vinifera]	350.132	408	1.49753e-115	46.7933	XP_010653691
		E1_hiseq_c9613_g1_i1	uncharacterized protein LOC18437201 [Amborella trichopoda]	372.089	297	6.59129e-128	64.8855	XP_011624493
		JASS_hiseq_c59685_g1_i2	peptide deformylase 1B, chloroplastic/mitochondrial-like [Physcomitrella patens]	285.034	300	9.30674e-94	63.2075	XP_024364262
		JASS_hiseq_c59688_g2_i3	WD repeat-containing protein PCN [Elaeis guineensis]	801.201	828	0	54.0636	XP_010934832
		JASS_hiseq_c61471_g2_i3	uncharacterized protein C16C9.01c-like isoform X3 [Physcomitrella patens]	366.311	323	5.08109e-124	63.5088	XP_024397968
		JASS_hiseq_c61674_g2_i1	PREDICTED: histidine kinase 1-like isoform X2 [Gossypium hirsutum]	648.662	520	0	70.9486	XP_016724821
		JASS_hiseq_c62235_g4_i2	PREDICTED: protein S-acyltransferase 11 [Nelumbo nucifera]	312.383	332	7.763e-103	53.7267	XP_010277286
		K_S1_c4501_g1_i2	protein SCO1 homolog 1, mitochondrial isoform X2 [Dendrobium catenatum]	347.051	276	3.90937e-117	68.7243	XP_020697208
		M_S1_c18548_g2_i1	protein indeterminate-domain 5, chloroplastic-like [Durio zibethinus]	370.548	453	2.4792e-118	87.9781	XP_022735225
		M_S1_c5239_g1_i1	dual specificity protein kinase shkC [Amborella trichopoda]	624.394	472	0	64.657	XP_006858760
		NACLR_hiseq_c62254_g1_i1	PREDICTED: ferric reduction oxidase 6 [Pyrus x bretschneideri]	736.873	739	0	54.7619	XP_009355418
		Neg_S1_c1712_g1_i2	uncharacterized protein LOC110761727 isoform X2 [Prunus avium]	477.248	505	9.94725e-153	48.2966	XP_021819972
		PILAhm_000074	PREDICTED: probable arabinosyltransferase ARAD1 [Nelumbo nucifera]	628.632	444	0	68.6636	XP_010256252
		PILAhm_000090	uncharacterized protein LOC116251095 isoform X2 [Nymphaea colorata]	235.728	215	1.26361e-75	60.0985	XP_031481029
		PILAhm_000139	alkylated DNA repair protein ALKBH8 homolog isoform X1 [Quercus lobata]	355.525	343	2.31204e-119	55.8659	XP_030945243
		PILAhm_000245	protein GID8 homolog isoform X1 [Rhodamnia argentea]	359.762	240	6.80255e-125	82.2222	XP_030543613
		PILAhm_000255	protein MARD1 isoform X2 [Sesamum indicum]	88.1965	194	2.32901e-18	58.0645	XP_011090704
		PILAhm_000281	organic cation/carnitine transporter 7 isoform X1 [Arachis hypogaea]	557.37	489	0	62.8571	XP_025645165
		PILAhm_000397	PREDICTED: proline--tRNA ligase, cytoplasmic-like [Capsicum annuum]	840.877	495	0	78.7879	XP_016578473
		PILAhm_000603	calcium-binding protein KIC-like [Ananas comosus]	102.449	110	4.66969e-27	69.7917	XP_020109190
		PILAhm_000642	PREDICTED: KH domain-containing protein At1g09660/At1g09670 isoform X2 [Nelumbo nucifera]	397.897	292	3.73719e-138	71.0425	XP_010245421
		PILAhm_000652	glycerophosphodiester phosphodiesterase GDPDL7-like [Chenopodium quinoa]	692.575	711	0	53.1202	XP_021741895
		PILAhm_000655	acyl-coenzyme A thioesterase 13-like [Ananas comosus]	180.259	158	1.14104e-56	55.3459	XP_020101314
		PILAhm_000731	probable methyltransferase PMT6 isoform X1 [Amborella trichopoda]	810.061	601	0	66.7797	XP_006853043
		PILAhm_000732	long-chain-alcohol oxidase FAO4A [Camellia sinensis]	787.334	695	0	58.8235	XP_028104833
		PILAhm_000743	PREDICTED: homeobox protein knotted-1-like 2 [Nelumbo nucifera]	302.368	264	8.19194e-97	63.1179	XP_010245637
		PILAhm_000793	PREDICTED: CDP-diacylglycerol--serine O-phosphatidyltransferase 1 [Nelumbo nucifera]	672.159	388	0	82.4742	XP_010279411
		PILAhm_000799	RNA-dependent RNA polymerase 1-like [Durio zibethinus]	1037.71	1063	0	51.5181	XP_022776584
		PILAhm_000827	putative E3 ubiquitin-protein ligase UBR7 [Amborella trichopoda]	428.328	481	2.59229e-144	72.449	XP_006852680
		PILAhm_000866	homeobox protein knotted-1-like 2 [Hevea brasiliensis]	312.383	336	2.20565e-101	68.4615	XP_021640348
		PILAhm_000897	protein DETOXIFICATION 27 isoform X1 [Citrus clementina]	245.358	191	3.58234e-77	62.3037	XP_006426302
		PILAhm_001004	cysteine--tRNA ligase, chloroplastic/mitochondrial isoform X1 [Rosa chinensis]	748.429	542	0	69.9203	XP_024165026
		PILAhm_001047	transcription factor bHLH140 isoform X1 [Hevea brasiliensis]	781.941	737	0	53.1995	XP_021677547
		PILAhm_001145	receptor-like protein 4 [Phoenix dactylifera]	697.967	620	0	57.8512	XP_008789752
		PILAhm_001220	uncharacterized protein LOC105157371 [Sesamum indicum]	534.643	426	0	69.1748	XP_011072084
		PILAhm_001222	probable inactive histone-lysine N-methyltransferase SUVR2 isoform X1 [Amborella trichopoda]	545.814	516	0	57.6596	XP_006854477
		PILAhm_001253	chromodomain-helicase-DNA-binding protein 4-like [Physcomitrella patens]	725.702	727	0	95	XP_024387401
		PILAhm_001417	glucosidase 2 subunit beta isoform X1 [Amborella trichopoda]	290.426	376	8.34529e-88	69.6429	XP_011629265
		PILAhm_001576	protein MALE DISCOVERER 1 [Selaginella moellendorffii]	360.533	368	5.36461e-121	50.1305	XP_024545837
		PILAhm_001615	PREDICTED: lipase-like [Nelumbo nucifera]	468.389	346	6.23353e-164	67.1975	XP_010243577
		PILAhm_001621	protein TIFY 8 isoform X2 [Glycine max] >ref|XP_028228073.1| protein TIFY 8-like isoform X2 [Glycine soja]	162.54	311	6.04545e-44	40.3785	XP_006578173
		PILAhm_001637	rho GTPase-activating protein 7 isoform X2 [Amborella trichopoda]	981.86	874	0	66.8565	XP_006854829
		PILAhm_001667	tyrosyl-DNA phosphodiesterase 1 isoform X1 [Asparagus officinalis]	550.436	491	0	89.5833	XP_020256587
		PILAhm_001686	histone-lysine N-methyltransferase ATXR4 isoform X1 [Olea europaea var. sylvestris]	357.451	304	4.37808e-121	59.0759	XP_022872021
		PILAhm_001712	F-box protein At1g70590 [Amborella trichopoda]	428.713	339	4.36934e-149	64.8968	XP_006845241
		PILAhm_001796	PREDICTED: putative DUF21 domain-containing protein At3g13070, chloroplastic isoform X1 [Nelumbo nucifera]	753.436	577	0	74.0458	XP_010252709
		PILAhm_001904	protein Asterix [Elaeis guineensis]	154.451	101	3.44741e-48	74	XP_010939356
		PILAhm_001974	heme-binding-like protein At3g10130, chloroplastic isoform X4 [Amborella trichopoda]	335.88	282	1.82256e-113	68.9243	XP_011627294
		PILAhm_002002	PREDICTED: histone deacetylase 15 isoform X3 [Nelumbo nucifera]	531.176	447	1.27676e-180	65.859	XP_010265267
		PILAhq_007331	heterogeneous nuclear ribonucleoprotein Q [Phoenix dactylifera]	290.041	368	4.08438e-86	51.5789	XP_008794874
		PILAhq_012916	disease resistance protein TAO1 [Amborella trichopoda]	350.517	1051	3.91159e-101	30.7767	XP_020521707
		PILAhq_023298	phosphate transporter PHO1-like isoform X2 [Durio zibethinus]	862.448	777	0	57.4572	XP_022740115
		PILAhq_026821	high mobility group B protein 15 isoform X2 [Herrania umbratica]	352.058	329	2.49003e-112	58.7302	XP_021291225
		PILAhq_031762	uncharacterized protein LOC113273603 [Papaver somniferum]	53.1434	160	5.93523e-06	39.0625	XP_026379052
		PILAhq_036161	PREDICTED: uncharacterized protein LOC108208204 isoform X2 [Daucus carota subsp. sativus]	42.743	89	0.0366913	41.7582	XP_017234196
		PILAhq_042746	probable metal-nicotianamine transporter YSL12 [Phalaenopsis equestris]	934.48	709	0	66.7164	XP_020582089
		PILAhq_048677	PREDICTED: L-ascorbate peroxidase 2, cytosolic [Pyrus x bretschneideri]	402.134	245	2.71854e-141	78.7755	XP_009342360
		PILAhq_048992	putative clathrin assembly protein At4g40080 [Abrus precatorius]	161.384	288	5.34898e-42	38.0952	XP_027337607
		PILAhq_049853	NAC domain-containing protein 75-like isoform X1 [Camellia sinensis]	402.905	308	6.26757e-135	66.8874	XP_028058688
		PILAhq_050802	PREDICTED: probable linoleate 9S-lipoxygenase 5 [Beta vulgaris subsp. vulgaris]	775.778	848	0	48.3081	XP_010667400
		PILAhq_052300	serine/threonine-protein kinase BRI1-like 2 [Pistacia vera]	1425.22	1123	0	67.3321	XP_031249281
		PILAhq_056008	amino acid permease 8-like [Nymphaea colorata]	536.184	470	0	58.952	XP_031476461
		PILAhq_060387	protein O-glucosyltransferase 1 [Amborella trichopoda]	465.692	458	2.01974e-158	55.1471	XP_006842991
		PILAhq_060656	PREDICTED: cytochrome P450 94B3-like [Fragaria vesca subsp. vesca]	159.458	159	1.10839e-44	55.4217	XP_004301072
		PILAhq_063052	ethylene-responsive transcription factor 1A [Vigna unguiculata]	147.902	165	6.79819e-40	59.2105	XP_027917062
		PILAhq_067623	GDSL esterase/lipase At5g41890 [Prunus persica]	424.476	367	3.49246e-146	59.1837	XP_007210981
		PILAhq_071160	PREDICTED: uncharacterized protein LOC103829588 [Brassica rapa]	83.5741	108	2.2806e-17	43.8095	XP_009103509
		PILAhq_080320	aldose 1-epimerase [Populus trichocarpa]	267.7	218	2.15545e-87	57.0136	XP_002317867
		PILAhq_083069	PREDICTED: uncharacterized protein LOC108330533 [Vigna angularis]	78.5666	191	4.30966e-15	41.5385	XP_017420503
		S_1kb_1_009869	CSC1-like protein At1g69450 [Carica papaya]	196.052	169	6.76727e-60	61.5385	XP_021905018
		S_hiseq_c38458_g1_i1	bifunctional phosphatase IMPL2, chloroplastic [Sesamum indicum]	425.631	305	2.44327e-148	73.4082	XP_011088446
		S_hiseq_c41338_g1_i1	protein OSB2, chloroplastic-like [Nymphaea colorata]	228.409	229	1.34472e-70	48.75	XP_031476447
		SDN_miseq_c20603_g1_i1	uncharacterized protein LOC18773920 [Prunus persica]	325.094	282	1.31865e-109	63.1579	XP_007205687
		SDN_miseq_c29752_g2_i1	PREDICTED: ubiquinol-cytochrome-c reductase complex assembly factor 1-like isoform X2 [Nicotiana attenuata]	312.768	276	6.55517e-105	56.6102	XP_019246085
		V1_1kb_2_006113	LOW QUALITY PROTEIN: uncharacterized protein LOC105049196 [Elaeis guineensis]	537.724	466	0	58.5106	XP_010927063
		V1_1kb_3_015715	histone deacetylase 8 [Phoenix dactylifera]	558.91	373	0	73.9247	XP_008785785
		V1_1kb_3_polished_high_000990	uncharacterized protein LOC18444697 [Amborella trichopoda]	438.343	304	9.50202e-154	81.1688	XP_011627250
		Wound_hiseq_c68042_g1_i2	PREDICTED: alkylated DNA repair protein alkB homolog 8 isoform X1 [Nelumbo nucifera]	432.565	347	2.58106e-148	67.8344	XP_010261170

## Sheet: (H)MITE-Plater_pilaf
Additional file 7 a-z. P. taeda and P. lambertiana gene lists containing TEs of one family in gene flanks (0–1kb) or gene introns.
species	P.lambertiana	ID	Description	Max Score	Greatest HSP length	Lowest E-value	Per. Ident	Accession
data set	HQ genes v.1.01.	PILAhq_004831	aldehyde dehydrogenase family 2 member C4 [Amborella trichopoda]	296.204	254	2.40722e-95	60.9195	XP_006842238
TE	MITE-Plater	V1_1kb_1_polished_high_002413	cell number regulator 8-like [Nymphaea colorata]	337.806	236	9.56795e-117	72.6457	XP_031477763
location	5'&3' (0-1kb)	S_hiseq_c41985_g1_i1	probable zinc metalloprotease EGY1, chloroplastic isoform X1 [Nymphaea colorata]	682.174	516	0	82.4356	XP_031476240
nb. Of hits	64	PILAhm_001183	bifunctional protein FolD 4, chloroplastic-like [Ananas comosus]	481.871	370	1.08037e-168	77.6632	XP_020113436
		PILAhq_071760	PREDICTED: protein LURP-one-related 15-like [Daucus carota subsp. sativus]	189.889	223	1.76509e-58	48.4211	XP_017220225
		S_hiseq_c25705_g1_i2	protein phosphatase 2C 57 isoform X1 [Amborella trichopoda]	445.277	367	6.46813e-153	62.3188	XP_006844922
		PILAhm_001197	PREDICTED: choline transporter-like protein 2 isoform X2 [Musa acuminata subsp. malaccensis]	941.028	702	0	65.3352	XP_009408147
		PILAhq_076759	coenzyme Q-binding protein COQ10 homolog, mitochondrial-like isoform X2 [Olea europaea var. sylvestris]	165.236	166	5.20418e-49	66.3717	XP_022879878
		PILAhq_048707	Putative endonuclease or glycosyl hydrolase [Arabidopsis thaliana]	95.5153	386	4.86815e-18	31.5217	NP_001323906
		PILAhm_001344	uncharacterized protein LOC103703630 [Phoenix dactylifera]	374.4	315	4.11862e-128	60	XP_008784769
		PILAlq_131460	PREDICTED: pentatricopeptide repeat-containing protein At3g13160, mitochondrial-like [Nelumbo nucifera]	251.136	367	7.67961e-78	38.5507	XP_010241042
		PILAhq_071498	PREDICTED: allene oxide synthase 1, chloroplastic-like [Gossypium arboreum]	327.405	462	5.42066e-106	39.0929	XP_017612420
		PILAhq_075349	LOB domain-containing protein 15-like [Durio zibethinus]	218.779	146	2.39763e-70	80.9524	XP_022746093
		Neg_S1_c15419_g2_i1	PREDICTED: scopoletin glucosyltransferase-like [Cucumis melo]	267.7	473	6.99423e-82	34.7561	XP_008454970
		S_hiseq_c19885_g1_i1	3-ketoacyl-CoA synthase 6 [Herrania umbratica]	774.622	492	0	74.7967	XP_021293002
		PILAhq_004926	glucan endo-1,3-beta-glucosidase 14 [Asparagus officinalis]	366.696	344	2.70865e-120	56.5749	XP_020246879
		PILAhq_064600	protein CONSERVED IN THE GREEN LINEAGE AND DIATOMS 27, chloroplastic isoform X1 [Phoenix dactylifera]	94.7449	98	2.38608e-22	48.5149	XP_008797757
		PILAhq_039592	protein IQ-DOMAIN 1 [Coffea eugenioides]	93.2041	69	6.45679e-19	72.7273	XP_027177544
		PILAhq_007327	nucleolin [Amborella trichopoda]	236.884	447	1.58341e-65	64.3243	XP_006838503
		PILAhm_000777	phosphoglucan phosphatase LSF2, chloroplastic [Amborella trichopoda]	367.466	219	1.09236e-126	78.8018	XP_006843730
		PILAhq_064004	protein TIFY 6B isoform X2 [Amborella trichopoda]	107.071	233	3.71184e-23	36.6142	XP_011628198
		PILAhm_001367	adenosine deaminase-like protein [Prunus avium]	482.256	362	4.85595e-169	63.9118	XP_021821500
		PILAhq_066442	PREDICTED: cytochrome P450 94B3-like [Gossypium hirsutum]	355.91	444	2.66496e-116	44.1614	XP_016740470
		PILAhq_060108	probable proline transporter 2 isoform X4 [Oryza sativa Japonica Group]	122.094	121	1.04056e-31	64.7727	XP_025882682
		PILAhq_004613	PREDICTED: probable E3 ubiquitin-protein ligase BAH1-like 2 [Nelumbo nucifera]	379.793	334	6.4911e-130	58.5507	XP_010269546
		PILAlq_005073	scopoletin glucosyltransferase-like [Herrania umbratica]	321.627	480	2.90596e-102	38.8	XP_021285463
		JASS_hiseq_c62041_g3_i2	uncharacterized protein LOC112282705 [Physcomitrella patens]	320.472	215	3.66824e-107	71.6418	XP_024376450
		PILAhq_067312	PREDICTED: cytochrome P450 94C1 [Gossypium hirsutum]	338.961	321	2.74931e-109	56.7164	XP_016750908
		PILAhm_000835	accelerated cell death 11 isoform X4 [Amborella trichopoda]	269.626	202	1.8287e-90	66.6667	XP_020523453
		DCS_1kb_007541	uncharacterized protein LOC18444358 [Amborella trichopoda]	814.298	442	0	86.1991	XP_006854593
		PILAhq_053877	coiled-coil domain-containing protein 97 [Phoenix dactylifera]	274.248	301	4.08403e-89	51.4851	XP_008802522
		DCS1kb_2_011661	PREDICTED: pentatricopeptide repeat-containing protein At2g13600 isoform X2 [Cucumis melo]	320.087	337	8.92019e-103	49.1018	XP_016903260
		PILAhq_073136	early nodulin-like protein 1 [Malus domestica]	152.525	169	7.32905e-43	50.9804	XP_008379078
		PILAhq_041082	mitogen-activated protein kinase kinase kinase 17 [Selaginella moellendorffii]	275.789	280	1.26553e-84	56.8093	XP_002967055
		PILAhm_000765	uncharacterized protein LOC109711848 [Ananas comosus]	923.694	553	0	77.9599	XP_020090737
		PILAlq_022834	putative pentatricopeptide repeat-containing protein At1g16830 [Amborella trichopoda]	505.368	581	1.76518e-169	43.3735	XP_006855066
		PILAhq_069551	transcription factor FER-LIKE IRON DEFICIENCY-INDUCED TRANSCRIPTION FACTOR [Cicer arietinum]	75.0998	151	3.86449e-13	29.5858	XP_004506077
		PILAhq_077263	protein TONSOKU isoform X3 [Ananas comosus]	486.878	425	1.36939e-160	56.6667	XP_020089851
		PILAhq_084236	PREDICTED: inactive protein RESTRICTED TEV MOVEMENT 2-like [Brassica oleracea var. oleracea]	65.4698	256	2.53901e-10	32.3944	XP_013619002
		BRN_hiseq_c60319_g1_i3	PREDICTED: protein OSB2, chloroplastic-like [Musa acuminata subsp. malaccensis]	192.586	230	2.85288e-56	44.1558	XP_009417109
		PILAhm_000392	PREDICTED: charged multivesicular body protein 5-like [Populus euphratica]	245.743	234	4.21923e-80	58.8983	XP_011024147
		PILAhq_004825	aldehyde dehydrogenase family 2 member C4 [Malus domestica]	179.874	134	5.09173e-53	64.0625	XP_028949944
		PILAhq_027667	cytochrome P450 CYP736A12-like [Rhodamnia argentea]	392.504	454	4.53022e-129	45.2229	XP_030535106
		PILAlq_092680	PREDICTED: bZIP transcription factor 11-like [Nelumbo nucifera]	110.153	100	7.81693e-27	60.9195	XP_010254730
		PILAhq_038570	uncharacterized protein LOC101205251 [Cucumis sativus]	147.902	150	9.75507e-42	51.3158	XP_004136661
		PILAhq_021498	protein TPX2-like isoform X1 [Selaginella moellendorffii]	151.369	205	9.97328e-36	61.3636	XP_024518018
		PILAlq_057452	pentatricopeptide repeat-containing protein At3g22470, mitochondrial-like isoform X3 [Jatropha curcas]	169.859	264	5.02061e-47	45	XP_020541271
		PILAhq_009665	PREDICTED: uncharacterized protein LOC104602102 [Nelumbo nucifera]	147.902	109	2.99089e-45	76.6667	XP_010263968
		PILAhq_064538	PREDICTED: 60S acidic ribosomal protein P0 [Vigna angularis]	385.571	275	2.04821e-132	72	XP_017427197
		PILAhq_016105	lysine-specific demethylase JMJ25-like isoform X1 [Lactuca sativa]	285.034	313	3.55317e-87	58.0247	XP_023742883
		PILAhm_001363	cysteine-rich receptor-like protein kinase 7 [Arabidopsis lyrata subsp. lyrata]	154.451	158	1.64326e-42	47.1698	XP_020873482
		PILAhq_065156	homeobox-leucine zipper protein HAT4-like [Physcomitrella patens]	243.432	253	8.60823e-76	79.3333	XP_024379716
		PILAhq_057691	plant UBX domain-containing protein 2 [Herrania umbratica]	340.117	425	7.9622e-111	49.6503	XP_021292753
		Neg_S1_c3567_g1_i1	ATP-dependent 6-phosphofructokinase 2 [Rhodamnia argentea]	659.062	471	0	70.2461	XP_030550700
		PILAlq_124227	PREDICTED: RING-H2 finger protein ATL74-like [Gossypium hirsutum]	107.071	107	3.86888e-27	62.5	XP_016724071
		PILAhq_002718	UDP-glycosyltransferase 79A2-like [Helianthus annuus]	287.345	461	3.41582e-90	39.2704	XP_022028697
		PILAhq_009107	benzyl alcohol O-benzoyltransferase-like [Ipomoea triloba]	478.404	455	5.98346e-165	53.8813	XP_031090571
		PILAhq_016728	kelch domain-containing protein 4 [Morus notabilis]	210.69	296	1.49164e-60	60.7287	XP_024025027
		PILAhq_053479	PREDICTED: uncharacterized protein LOC107953299 [Gossypium hirsutum]	91.6633	131	1.31946e-22	58.5714	XP_016744046
		PILAhq_056031	PREDICTED: probable inositol transporter 2 isoform X2 [Gossypium arboreum]	317.005	279	5.3398e-102	60.0719	XP_017649587
		Basket_c18421_g1_i1	5'-3' exoribonuclease 3 isoform X2 [Cannabis sativa]	1208.74	1041	0	70.2489	XP_030479662
		PILAhq_047250	linoleate 9S-lipoxygenase 5 [Medicago truncatula]	106.301	88	3.08329e-24	71.7949	XP_024626154
		PILAhm_001855	phytochromobilin:ferredoxin oxidoreductase, chloroplastic isoform X2 [Amborella trichopoda]	375.941	300	1.78755e-128	62.0072	XP_011622958
		PILAhq_019162	probable LRR receptor-like serine/threonine-protein kinase At1g67720 [Papaver somniferum]	413.305	871	5.0111e-127	34.2553	XP_026425624

## Sheet: (I)MITE-Plater_pita
Additional file 7 a-z. P. taeda and P. lambertiana gene lists containing TEs of one family in gene flanks (0–1kb) or gene introns.
species	P.taeda	ID	description	Max Score	Greatest HSP length	Lowest E-value	Per. Ident	Accession
data set	filtered, v.2.0.	PITA_00066	60S ribosomal protein L8-1-like [Cucurbita moschata]	477.633	249	5.99658e-171	97.1888	XP_022936671
TE	MITE-Plater	PITA_00114	metal tolerance protein 5-like [Nymphaea colorata]	584.719	395	0	85	XP_031480506
location	introns	PITA_00264	PREDICTED: 4-coumarate--CoA ligase-like 7 [Nelumbo nucifera]	727.243	544	0	80.6273	XP_010267197
nb. Of uniq hits	73	PITA_00279	CBL-interacting serine/threonine-protein kinase 9-like isoform X2 [Coffea arabica]	657.136	437	0	88.1643	XP_027115529
		PITA_00324	histidine--tRNA ligase, chloroplastic/mitochondrial-like [Sorghum bicolor]	582.408	467	0	83.9367	XP_021308895
		PITA_00331	CBL-interacting protein kinase 23 [Amborella trichopoda]	712.22	437	0	89.9543	XP_006836344
		PITA_00372	serine/threonine-protein kinase GRIK1 [Amborella trichopoda]	562.762	400	0	78.7879	XP_011627097
		PITA_00434	glucan endo-1,3-beta-glucosidase 8 [Phoenix dactylifera]	587.8	460	0	75.7238	XP_008812061
		PITA_00459	PREDICTED: plastidial pyruvate kinase 2 [Musa acuminata subsp. malaccensis]	860.522	582	0	87.1893	XP_009410865
		PITA_00467	PREDICTED: ATP-dependent RNA helicase DBP2-like [Nelumbo nucifera]	817.379	582	0	89.1348	XP_010253045
		PITA_00539	PREDICTED: probable potassium transporter 11 [Musa acuminata subsp. malaccensis]	987.252	789	0	81.7834	XP_009384154
		PITA_00582	chaperone protein ClpB3, chloroplastic [Nymphaea colorata]	1513.82	961	0	94.0067	XP_031491976
		PITA_00595	uncharacterized protein LOC9641449 [Selaginella moellendorffii]	517.694	373	3.12952e-175	91.0959	XP_002960303
		PITA_00724	PREDICTED: ribosome production factor 1 isoform X1 [Vitis vinifera]	489.189	352	2.54642e-172	86.3777	XP_002268541
		PITA_00983	PREDICTED: delta-1-pyrroline-5-carboxylate synthase isoform X1 [Nelumbo nucifera]	1000.73	711	0	89.8678	XP_010263774
		PITA_01002	PREDICTED: pectinesterase-like [Nelumbo nucifera]	578.556	508	0	71.0425	XP_010271268
		PITA_01222	jasmonic acid-amido synthetase JAR1-like [Phoenix dactylifera]	478.019	406	5.62294e-164	75.8242	XP_008792017
		PITA_01340	PREDICTED: delta-1-pyrroline-5-carboxylate synthase isoform X1 [Nelumbo nucifera]	996.497	711	0	89.4737	XP_010263774
		PITA_01342	probable LRR receptor-like serine/threonine-protein kinase At5g48740 [Manihot esculenta]	302.753	302	1.0414e-94	71.3805	XP_021630746
		PITA_01349	PREDICTED: 4-coumarate--CoA ligase-like 7 [Nelumbo nucifera]	727.243	544	0	80.6273	XP_010267197
		PITA_01359	probable inactive purple acid phosphatase 2 [Nymphaea colorata]	818.92	625	0	79.2185	XP_031492308
		PITA_01401	probable LRR receptor-like serine/threonine-protein kinase At1g56140 isoform X1 [Quercus lobata]	996.112	981	0	68.9834	XP_030962006
		PITA_01531	dihydroflavonol 4-reductase [Amborella trichopoda]	505.753	325	4.69449e-179	86.6873	XP_006878526
		PITA_02428	uncharacterized protein LOC112344204 [Selaginella moellendorffii]	74.3294	199	1.33809e-13	44.8276	XP_024524284
		PITA_02607	PREDICTED: non-specific phospholipase C6 [Fragaria vesca subsp. vesca]	681.789	493	0	81.0976	XP_011463255
		PITA_03019	protein DMR6-LIKE OXYGENASE 1-like isoform X1 [Amborella trichopoda]	419.853	339	5.16286e-145	78.4661	XP_011624603
		PITA_03789	protein kinase PINOID [Selaginella moellendorffii]	329.331	373	7.16825e-107	61.4555	XP_002981170
		PITA_07492	probable linoleate 9S-lipoxygenase 5 [Camellia sinensis]	491.886	421	5.40848e-165	76.0192	XP_028055801
		PITA_07507	ABC transporter G family member 36 [Elaeis guineensis]	2073.9	1454	0	82.6676	XP_010910610
		PITA_09881	PREDICTED: cytokinin hydroxylase-like [Nelumbo nucifera]	546.584	491	0	73.7154	XP_010265149
		PITA_10392	putative receptor-like protein kinase [Zea mays]	331.257	313	1.28575e-108	66.369	NP_001183012
		PITA_10646	phospho-2-dehydro-3-deoxyheptonate aldolase 1, chloroplastic-like [Phoenix dactylifera]	844.729	495	0	91.7355	XP_008790911
		PITA_11444	laccase 12 [Arabidopsis thaliana]	510.375	405	4.95302e-177	73.494	NP_196158
		PITA_11629	PREDICTED: probable pectinesterase/pectinesterase inhibitor 61 [Nicotiana sylvestris]	434.106	559	6.40091e-143	79.2642	XP_009776000
		PITA_12742	uncharacterized protein LOC113751259 [Coffea eugenioides]	684.871	516	0	78.6408	XP_027150997
		PITA_13008	sugar carrier protein C isoform X1 [Amborella trichopoda]	709.909	509	0	84.7525	XP_011622348
		PITA_13508	aquaporin NIP1-1-like [Camellia sinensis]	318.161	261	5.68753e-107	81.59	XP_028062108
		PITA_13577	PREDICTED: 4-coumarate--CoA ligase 2 isoform X1 [Nelumbo nucifera]	767.303	560	0	85.7944	XP_010261545
		PITA_13612	probable xyloglucan endotransglucosylase/hydrolase protein 5 [Selaginella moellendorffii]	320.857	256	4.72896e-108	76.7442	XP_002984470
		PITA_14967	disease resistance protein TAO1 [Amborella trichopoda]	317.775	569	7.88154e-94	57.3379	XP_020521707
		PITA_16873	PREDICTED: probable pectinesterase/pectinesterase inhibitor 61 [Nicotiana sylvestris]	434.106	559	6.40091e-143	79.2642	XP_009776000
		PITA_16956	PREDICTED: GDSL esterase/lipase At5g22810 [Gossypium arboreum]	342.043	342	2.34387e-114	67.0732	XP_017612431
		PITA_16979	60S ribosomal protein L8-1-like [Cucurbita moschata]	477.633	249	5.99658e-171	97.1888	XP_022936671
		PITA_17792	PREDICTED: transcription factor MYB46-like [Gossypium raimondii]	194.512	222	2.20022e-56	82.5397	XP_012478812
		PITA_17959	TMV resistance protein N-like isoform X3 [Nymphaea colorata]	538.88	1202	3.48928e-164	53.2423	XP_031475726
		PITA_19073	L-gulonolactone oxidase 2 isoform X2 [Amborella trichopoda]	632.869	579	0	69.4974	XP_011621860
		PITA_19589	PREDICTED: probable pectinesterase/pectinesterase inhibitor 61 [Nicotiana sylvestris]	434.106	559	6.40091e-143	79.2642	XP_009776000
		PITA_19743	casein kinase II subunit alpha-2 [Physcomitrella patens]	283.493	165	9.51968e-95	98.7879	XP_024368922
		PITA_20156	PREDICTED: probable pectinesterase/pectinesterase inhibitor 61 [Nicotiana sylvestris]	434.106	559	6.40091e-143	79.2642	XP_009776000
		PITA_21203	cadmium/zinc-transporting ATPase HMA2-like [Physcomitrella patens]	745.347	774	0	76.09	XP_024377456
		PITA_21327	60S ribosomal protein L8-1-like [Cucurbita moschata]	477.633	249	5.99658e-171	97.1888	XP_022936671
		PITA_21986	PREDICTED: probable pectinesterase/pectinesterase inhibitor 61 [Nicotiana sylvestris]	434.106	559	6.40091e-143	79.2642	XP_009776000
		PITA_21987	subtilisin-like protease SBT5.3 [Jatropha curcas]	593.964	674	0	62.8407	XP_012083905
		PITA_22561	cytochrome P450 704B1-like [Physcomitrella patens]	515.768	513	1.40393e-177	67.8161	XP_024393957
		PITA_23480	1-aminocyclopropane-1-carboxylate oxidase [Populus trichocarpa]	357.836	308	1.52716e-121	72.6708	XP_006383841
		PITA_24834	PREDICTED: probable pectinesterase/pectinesterase inhibitor 61 [Nicotiana sylvestris]	434.106	559	6.40091e-143	79.2642	XP_009776000
		PITA_25217	PREDICTED: photosystem II reaction center PSB28 protein, chloroplastic [Nelumbo nucifera]	238.424	161	1.38597e-78	84	XP_010262461
		PITA_26642	pectinesterase [Amborella trichopoda]	391.349	298	1.53631e-126	79.1946	XP_006841486
		PITA_26762	ABC transporter B family member 15-like [Punica granatum]	931.784	944	0	94.1176	XP_031383489
		PITA_26875	rust resistance kinase Lr10 [Amborella trichopoda]	352.058	309	2.24094e-113	77.0492	XP_020521653
		PITA_28628	dihydroflavonol 4-reductase [Amborella trichopoda]	505.753	328	5.91214e-179	86.6873	XP_006878526
		PITA_28894	L-gulonolactone oxidase 3 [Selaginella moellendorffii]	568.155	579	0	65.1724	XP_024515194
		PITA_29157	probable fructokinase-6, chloroplastic [Cicer arietinum]	500.745	367	1.51175e-175	91.6399	XP_004490806
		PITA_30008	pectinesterase-like [Phoenix dactylifera]	389.037	298	2.77453e-130	79.1946	XP_008795768
		PITA_31816	pectinesterase-like [Phoenix dactylifera]	390.193	298	3.07174e-128	79.1946	XP_008795768
		PITA_32198	LOW QUALITY PROTEIN: uncharacterized protein LOC112184802 [Rosa chinensis]	119.013	119	3.56136e-28	64.1026	XP_024178806
		PITA_32280	PREDICTED: acid phosphatase 1-like [Nicotiana sylvestris]	259.996	243	1.19063e-84	72.3982	XP_009795729
		PITA_32992	PREDICTED: uncharacterized protein LOC104882468 [Vitis vinifera]	562.377	376	0	89.2857	XP_010664229
		PITA_33316	plasma membrane intrinsic protein 2;8 [Arabidopsis thaliana]	407.142	265	1.70661e-142	86.2069	NP_179277
		PITA_33377	PREDICTED: uncharacterized protein LOC103984039 isoform X2 [Musa acuminata subsp. malaccensis]	565.844	348	0	89.2857	XP_009399719
		PITA_34359	PREDICTED: 4-coumarate--CoA ligase 2 isoform X1 [Nelumbo nucifera]	767.303	560	0	85.7944	XP_010261545
		PITA_34859	PREDICTED: 3-oxoacyl-[acyl-carrier-protein] synthase I, chloroplastic-like [Nicotiana tomentosiformis]	687.952	467	0	88.2863	XP_009590113
		PITA_35263	probable LRR receptor-like serine/threonine-protein kinase PAM74 [Nymphaea colorata]	426.402	738	3.34758e-132	65.1007	XP_031483919

## Sheet: (J)MITE-Plater_pitaf
Additional file 7 a-z. P. taeda and P. lambertiana gene lists containing TEs of one family in gene flanks (0–1kb) or gene introns.
species	P.taeda	ID	description	Max Score	Greatest HSP length	Lowest E-value	Per. Ident	Accession
data set	filtered, v.2.0.	PITA_00079	phosphatidylinositol transfer protein 3 [Elaeis guineensis]	398.667	338	5.02999e-137	71.5385	XP_010937514
TE	MITE-Plater	PITA_00187	thiol protease aleurain-like [Nymphaea colorata]	474.552	327	2.39739e-166	69.5122	XP_031492601
location	5'&3' (0-1kb)	PITA_00192	peroxisomal adenine nucleotide carrier 1 [Amborella trichopoda]	369.392	323	4.25174e-126	71.4286	XP_006841423
nb. Of uniq hits	143	PITA_00304	heat shock protein 83 [Cannabis sativa]	1179.85	704	0	89	XP_030490313
		PITA_00305	galacturonosyltransferase 8 [Amborella trichopoda]	868.611	512	0	84.5842	XP_006841268
		PITA_00450	PREDICTED: C-terminal binding protein AN-like [Nelumbo nucifera]	800.431	627	0	69.3523	XP_010279037
		PITA_00617	PREDICTED: histone-lysine N-methyltransferase SUVR3 isoform X1 [Nelumbo nucifera]	324.324	341	3.65872e-107	47.8495	XP_010245019
		PITA_00807	serine/threonine-protein kinase AFC2 isoform X1 [Jatropha curcas]	565.844	432	0	68.593	XP_012079958
		PITA_00893	PREDICTED: heat shock protein 83 [Beta vulgaris subsp. vulgaris]	1179.85	704	0	89	XP_010671625
		PITA_00913	ferruginol synthase-like [Olea europaea var. sylvestris]	444.506	491	4.32714e-150	45.5466	XP_022889812
		PITA_00947	alcohol dehydrogenase 1 isoform X1 [Punica granatum]	576.244	378	0	75.3316	XP_031402773
		PITA_00989	laccase-12 [Amborella trichopoda]	780.015	561	0	68.5393	XP_006828131
		PITA_00992	PREDICTED: thiol protease aleurain-like [Nelumbo nucifera]	466.848	330	3.07605e-163	69.419	XP_010261858
		PITA_01145	PREDICTED: histone-lysine N-methyltransferase SUVR3 isoform X1 [Nelumbo nucifera]	324.324	341	4.6077e-107	47.8495	XP_010245019
		PITA_01179	WAT1-related protein At5g07050-like [Camellia sinensis]	413.305	370	4.31762e-141	59.824	XP_028115496
		PITA_01324	laccase-12 [Amborella trichopoda]	780.015	557	0	68.7266	XP_006828131
		PITA_01857	leucine-rich repeat receptor-like tyrosine-protein kinase PXC3 [Quercus suber]	723.391	923	0	45.6103	XP_023909553
		PITA_01883	protein HOTHEAD-like [Papaver somniferum]	476.863	543	1.64048e-161	49.1493	XP_026391260
		PITA_01930	WAT1-related protein At5g07050-like [Camellia sinensis]	413.305	370	4.31762e-141	59.824	XP_028115496
		PITA_02123	geraniol 8-hydroxylase-like [Nymphaea colorata]	459.914	476	1.59483e-156	49.1561	XP_031498909
		PITA_02350	disease resistance protein TAO1 isoform X3 [Populus trichocarpa]	511.531	1202	7.58207e-156	41.9103	XP_024448125
		PITA_03208	cytochrome P450 734A1 [Cajanus cajan]	616.69	508	0	58.8477	XP_020231622
		PITA_03988	LRR receptor-like serine/threonine-protein kinase FLS2 [Selaginella moellendorffii]	117.087	171	3.39991e-27	48.5149	XP_024518339
		PITA_04321	laccase-12 [Amborella trichopoda]	714.146	565	0	60.2541	XP_006828131
		PITA_04749	protein SRG1 [Ipomoea triloba]	345.125	353	2.66955e-115	50.8571	XP_031110857
		PITA_05388	putative receptor-like protein kinase At4g00960 [Glycine soja]	477.633	643	1.64004e-158	43.824	XP_028221446
		PITA_06341	heavy metal-associated isoprenylated plant protein 21-like [Camellia sinensis]	191.045	150	4.54149e-61	61.9355	XP_028064314
		PITA_06417	PREDICTED: putative cysteine-rich receptor-like protein kinase 35 [Prunus mume]	388.267	328	8.50905e-127	59.0164	XP_008221435
		PITA_06489	PREDICTED: trans-cinnamate 4-monooxygenase [Theobroma cacao]	673.7	471	0	65.9574	XP_007011365
		PITA_06523	DNA-directed RNA polymerase II subunit 1 isoform X1 [Amborella trichopoda]	2748.77	1531	0	85.9008	XP_006828844
		PITA_06589	indole-3-acetate O-methyltransferase 1 [Solanum lycopersicum]	238.81	360	4.71604e-73	39.2208	XP_004244085
		PITA_07089	PREDICTED: expansin-A8-like [Nelumbo nucifera]	409.453	249	2.72332e-144	87.5556	XP_010252076
		PITA_07141	glutamate decarboxylase-like [Papaver somniferum]	483.026	325	2.03426e-168	76.2346	XP_026407968
		PITA_07461	isoflavone reductase-like protein [Arachis ipaensis]	439.113	310	3.85557e-154	69.8052	XP_016167036
		PITA_07691	diacylglycerol O-acyltransferase 3, cytosolic [Lactuca sativa]	87.4261	248	3.28239e-17	52.3256	XP_023765759
		PITA_08118	acid phosphatase 1-like [Cannabis sativa]	231.491	258	6.76054e-74	55.6075	XP_030488638
		PITA_08875	bifunctional levopimaradiene synthase, chloroplastic-like [Phoenix dactylifera]	117.087	205	1.06512e-28	34.5972	XP_017699311
		PITA_08892	cysteine-rich receptor-like protein kinase 2 isoform X2 [Amborella trichopoda]	489.189	633	6.99261e-164	44.0135	XP_006847936
		PITA_08938	PREDICTED: protein P21 [Vitis vinifera]	287.345	226	3.82552e-96	62.037	XP_002282917
		PITA_09169	PREDICTED: rust resistance kinase Lr10-like isoform X1 [Gossypium hirsutum]	364.77	585	1.55614e-115	50.8861	XP_016672422
		PITA_09327	homeobox-leucine zipper protein HAT22-like isoform X1 [Nymphaea colorata]	174.096	286	3.46488e-50	57.3099	XP_031493764
		PITA_09820	cysteine-rich receptor-like protein kinase 2 [Amborella trichopoda]	461.07	583	9.90461e-153	45.6897	XP_006840433
		PITA_10121	PREDICTED: cytochrome P450 CYP736A12-like [Prunus mume]	363.614	417	1.60758e-119	44.213	XP_008227122
		PITA_10434	peroxidase 3-like [Durio zibethinus]	148.288	123	8.04986e-41	85	XP_022761200
		PITA_11200	receptor kinase-like protein Xa21 [Phalaenopsis equestris]	657.522	1122	0	42.7568	XP_020585027
		PITA_11307	PREDICTED: dehydrin ERD10-like [Camelina sativa]	53.9138	77	1.18327e-06	61.5385	XP_010459727
		PITA_11583	galactinol synthase 1-like [Nymphaea colorata]	502.671	300	5.14925e-178	82.9091	XP_031500526
		PITA_11840	homeobox-leucine zipper protein ATHB-13-like [Prosopis alba]	116.701	158	2.20837e-29	50.7692	XP_028808426
		PITA_11948	protein SUPPRESSOR OF npr1-1, CONSTITUTIVE 1-like, partial [Prosopis alba]	145.591	501	2.85413e-35	41.3793	XP_028799891
		PITA_12115	heat shock protein 83 [Cannabis sativa]	1179.85	704	0	89	XP_030490313
		PITA_12260	WAT1-related protein At5g07050-like [Papaver somniferum]	384.8	374	3.9531e-130	51.3158	XP_026412407
		PITA_12280	heavy metal-associated isoprenylated plant protein 21-like [Camellia sinensis]	191.045	150	4.54149e-61	61.9355	XP_028064314
		PITA_12297	7-deoxyloganetin glucosyltransferase [Elaeis guineensis]	274.633	476	1.9792e-84	39.959	XP_019704990
		PITA_12523	homeobox-leucine zipper protein HAT22-like isoform X1 [Nymphaea colorata]	180.259	286	4.38765e-52	58.4795	XP_031493764
		PITA_13224	receptor-like protein kinase 2 [Jatropha curcas]	437.958	711	2.16574e-139	43.2357	XP_012070256
		PITA_13499	PREDICTED: cytidine deaminase 1-like [Juglans regia]	143.665	249	3.01137e-39	38.0567	XP_018845913
		PITA_13727	endoglucanase 24 [Arachis hypogaea]	568.54	469	0	63.8298	XP_025613571
		PITA_13824	cysteine-rich receptor-like protein kinase 10 [Rosa chinensis]	409.068	347	1.15887e-135	60.4575	XP_024196702
		PITA_14233	transcription factor MYB86-like [Brassica napus]	164.851	130	5.47171e-47	72.7273	XP_013645969
		PITA_14327	ferruginol synthase-like [Olea europaea var. sylvestris]	445.662	491	9.62947e-151	46.2322	XP_022889813
		PITA_15026	galacturonosyltransferase 8 [Amborella trichopoda]	868.611	512	0	84.5842	XP_006841268
		PITA_15352	PREDICTED: cytochrome P450 CYP736A12-like isoform X1 [Juglans regia]	450.284	491	3.70276e-152	45.4175	XP_018807555
		PITA_15867	histidine kinase 2-like [Nymphaea colorata]	705.286	615	0	59.4896	XP_031491962
		PITA_16017	CO(2)-response secreted protease-like [Phoenix dactylifera]	704.131	750	0	52.412	XP_008809445
		PITA_16602	uncharacterized protein LOC101500803 [Cicer arietinum]	77.0258	121	7.66114e-16	61.7021	XP_004510107
		PITA_16693	putative receptor-like protein kinase At4g00960 isoform X2 [Chenopodium quinoa]	260.381	213	2.22821e-83	57.5758	XP_021727271
		PITA_16770	PREDICTED: UDP-glycosyltransferase 86A1-like [Nicotiana tomentosiformis]	318.161	476	2.76648e-101	40.1656	XP_009610181
		PITA_16782	PREDICTED: chitinase 1 isoform X3 [Musa acuminata subsp. malaccensis]	397.512	281	3.94761e-137	72.6619	XP_009392870
		PITA_16798	PREDICTED: phosphoenolpyruvate carboxylase kinase 1-like [Nelumbo nucifera]	304.294	270	1.14695e-101	55.5957	XP_010262311
		PITA_17221	rust resistance kinase Lr10-like [Camellia sinensis]	344.739	358	3.13837e-111	53.8905	XP_028081603
		PITA_17419	PREDICTED: cysteine-rich receptor-like protein kinase 10 [Populus euphratica]	342.428	498	1.1344e-107	41.4	XP_011010158
		PITA_17589	disease resistance protein TAO1 [Amborella trichopoda]	300.827	556	8.20466e-88	36.4606	XP_020521707
		PITA_17679	CO(2)-response secreted protease-like [Phoenix dactylifera]	698.738	750	0	51.7555	XP_008809445
		PITA_17979	PREDICTED: pectinesterase-like [Gossypium raimondii]	551.977	544	0	53.5238	XP_012490390
		PITA_18191	cysteine-rich receptor-like protein kinase 10 [Rosa chinensis]	410.994	347	9.55303e-136	59.1331	XP_024196702
		PITA_18221	laccase-12 [Amborella trichopoda]	780.015	561	0	68.5393	XP_006828131
		PITA_18350	hypothetical protein PHAVU_001G237600g [Phaseolus vulgaris]	137.502	153	3.82744e-37	55.4455	XP_007163480
		PITA_18394	disease resistance protein TAO1 [Amborella trichopoda]	461.07	1233	1.5449e-140	31.8958	XP_020521707
		PITA_18798	catechol O-methyltransferase-like [Physcomitrella patens]	141.354	221	6.34849e-40	42.4779	XP_024384355
		PITA_18915	protein DMR6-LIKE OXYGENASE 1-like isoform X1 [Amborella trichopoda]	191.43	257	9.54987e-58	47.0899	XP_011624603
		PITA_19072	lipase-like PAD4 [Quercus lobata]	332.028	597	2.57163e-103	35.6913	XP_030940612
		PITA_19397	L-gulonolactone oxidase 3 [Selaginella moellendorffii]	561.222	590	0	48.8246	XP_024515194
		PITA_19809	probable linoleate 9S-lipoxygenase 5 [Quercus lobata]	1132.86	847	0	65.4249	XP_030959758
		PITA_19881	cysteine-rich receptor-like protein kinase 10 isoform X1 [Chenopodium quinoa]	271.552	224	7.24221e-88	61.6162	XP_021727270
		PITA_19896	PREDICTED: cytochrome P450 CYP736A12-like [Cucumis melo]	366.311	417	1.40293e-120	44.213	XP_008440671
		PITA_20497	putative methyltransferase DDB_G0268948 [Jatropha curcas]	265.388	260	4.50121e-87	52.1236	XP_012079811
		PITA_20620	probable leucine-rich repeat receptor-like protein kinase At5g49770 [Papaver somniferum]	166.392	191	1.9484e-45	58.1081	XP_026424306
		PITA_20657	rac-like GTP-binding protein 5 [Selaginella moellendorffii]	310.842	196	3.98382e-107	85.2041	XP_002982092
		PITA_20734	beta-fructofuranosidase, insoluble isoenzyme 1 isoform X3 [Amborella trichopoda]	335.88	289	1.50708e-110	58.0756	XP_020531647
		PITA_21675	PREDICTED: pleiotropic drug resistance protein 1-like [Nelumbo nucifera]	1961.04	1425	0	68.3518	XP_010273226
		PITA_21695	peroxidase 3-like [Durio zibethinus]	148.288	211	6.39194e-41	85	XP_022761200
		PITA_21814	sugar transport protein 7 isoform X2 [Medicago truncatula]	585.104	401	0	77.7778	XP_024630217
		PITA_21882	PREDICTED: fatty acyl-CoA reductase 2 [Juglans regia]	525.783	557	8.7671e-179	48.3748	XP_018848853
		PITA_22287	probable xyloglucan endotransglucosylase/hydrolase protein 23 isoform X3 [Abrus precatorius]	350.517	257	4.54555e-120	68.7747	XP_027333574
		PITA_22335	probable xyloglucan endotransglucosylase/hydrolase protein B [Phoenix dactylifera]	470.315	287	8.72004e-167	75.8007	XP_008812130
		PITA_22430	putative receptor-like protein kinase At3g47110 [Herrania umbratica]	680.633	1016	0	45.5897	XP_021290022
		PITA_22564	PREDICTED: NAC transcription factor 29 isoform X2 [Theobroma cacao]	268.855	284	2.01311e-85	72.1893	XP_017977714
		PITA_23646	putative multidrug resistance protein isoform X1 [Nymphaea colorata]	1481.85	1223	0	61.7143	XP_031480679
		PITA_24512	uncharacterized protein LOC112346725 [Selaginella moellendorffii]	632.484	730	0	49.8705	XP_024532040
		PITA_25168	aquaporin PIP2-4-like isoform X1 [Phoenix dactylifera]	234.187	178	2.27873e-75	66.4773	XP_008791536
		PITA_25689	shikimate O-hydroxycinnamoyltransferase [Selaginella moellendorffii]	182.185	435	3.40425e-48	30.6554	XP_002969199
		PITA_25910	chitinase 1 [Elaeis guineensis]	404.06	281	8.23451e-140	72.6619	XP_010941404
		PITA_26009	probable leucine-rich repeat receptor-like protein kinase At5g49770 [Amborella trichopoda]	561.222	641	0	48.5669	XP_006852584
		PITA_26061	thiol protease aleurain-like [Nymphaea colorata]	474.552	327	2.39739e-166	69.5122	XP_031492601
		PITA_26436	homeobox-leucine zipper protein HAT22-like isoform X1 [Nymphaea colorata]	180.259	286	4.20388e-52	58.4795	XP_031493764
		PITA_26748	cysteine-rich receptor-like protein kinase 2 [Amborella trichopoda]	466.848	608	2.88777e-154	45.2421	XP_006840433
		PITA_26754	L-gulonolactone oxidase 2 isoform X2 [Amborella trichopoda]	258.07	218	2.3887e-80	53.2407	XP_011621860
		PITA_26934	PREDICTED: putative receptor protein kinase ZmPK1 [Theobroma cacao]	771.155	789	0	50.1259	XP_007026893
		PITA_27744	protein NRT1/ PTR FAMILY 5.6 [Amborella trichopoda]	567.77	580	0	53.4483	XP_006850438
		PITA_27802	PREDICTED: protein DETOXIFICATION 16-like [Juglans regia]	560.836	448	0	62.4176	XP_018811123
		PITA_27971	NAC domain-containing protein 22-like isoform X1 [Phoenix dactylifera]	187.578	275	6.48358e-56	57.3171	XP_008813634
		PITA_28190	cysteine-rich receptor-like protein kinase 10 [Rosa chinensis]	409.453	347	9.7472e-136	60.4575	XP_024196702
		PITA_28372	bifunctional levopimaradiene synthase, chloroplastic-like [Phoenix dactylifera]	130.954	198	8.65945e-34	33.6634	XP_017699311
		PITA_28711	geraniol 8-hydroxylase-like [Nymphaea colorata]	459.914	476	1.59483e-156	49.1561	XP_031498909
		PITA_28717	PREDICTED: benzyl alcohol O-benzoyltransferase-like [Gossypium raimondii]	349.747	437	2.40428e-115	46.8677	XP_012464383
		PITA_28888	PREDICTED: chlorophyll a-b binding protein 151, chloroplastic [Nelumbo nucifera]	459.914	265	9.33006e-164	90.6367	XP_010270182
		PITA_29106	PREDICTED: putative receptor-like protein kinase At4g00960 [Nelumbo nucifera]	489.96	644	2.93148e-162	42.6584	XP_019054553
		PITA_29531	homeobox-leucine zipper protein ATHB-23 isoform X2 [Cajanus cajan]	122.865	167	1.05985e-31	63.1579	XP_029127194
		PITA_29705	lipoyl synthase 2, mitochondrial [Nymphaea colorata]	510.375	324	3.40011e-180	82.8947	XP_031500281
		PITA_29775	heavy metal-associated isoprenylated plant protein 21-like [Camellia sinensis]	191.045	150	4.54149e-61	61.9355	XP_028064314
		PITA_31100	PREDICTED: TMV resistance protein N-like [Eucalyptus grandis]	230.335	633	2.16589e-62	30.3473	XP_018724952
		PITA_31375	disease resistance protein TAO1 isoform X4 [Eutrema salsugineum]	535.028	1231	1.54953e-163	47.216	XP_024004551
		PITA_31499	PREDICTED: 2-methylene-furan-3-one reductase [Vitis vinifera]	381.333	307	8.47319e-131	65.0485	XP_010661585
		PITA_31552	PREDICTED: organic cation/carnitine transporter 4 [Brassica rapa]	516.924	486	9.95116e-178	55.1527	XP_009145601
		PITA_31672	probable 2-oxoglutarate-dependent dioxygenase ANS [Selaginella moellendorffii]	256.529	349	1.77089e-80	42.1512	XP_002974642
		PITA_31739	probable LRR receptor-like serine/threonine-protein kinase At1g67720 [Physcomitrella patens]	452.981	855	1.4635e-142	36.0302	XP_024369308
		PITA_31827	aquaporin PIP2-7 [Morus notabilis]	372.474	279	1.2171e-128	67.5	XP_010098191
		PITA_32163	PREDICTED: poly(rC)-binding protein 4 isoform X4 [Vitis vinifera]	261.922	338	9.95678e-83	47.6489	XP_002272998
		PITA_32291	4-coumarate--CoA ligase-like 5 [Amborella trichopoda]	682.174	545	0	62.2677	XP_011628970
		PITA_32924	uncharacterized protein LOC18047845 [Citrus clementina]	166.392	136	4.4054e-50	59.1241	XP_006442847
		PITA_33322	beta-fructofuranosidase, insoluble isoenzyme 1 isoform X3 [Amborella trichopoda]	335.88	289	1.50708e-110	58.0756	XP_020531647
		PITA_33452	cysteine-rich receptor-like protein kinase 10 isoform X2 [Phoenix dactylifera]	443.736	647	1.02868e-144	40.5082	XP_008804396
		PITA_33561	geraniol 8-hydroxylase-like [Nymphaea colorata]	461.455	496	1.08587e-156	48.4472	XP_031498909
		PITA_33598	PREDICTED: TMV resistance protein N-like [Eucalyptus grandis]	230.335	633	2.16589e-62	30.3473	XP_018724952
		PITA_33903	PREDICTED: cytochrome P450 CYP736A12 [Theobroma cacao]	342.813	392	1.61098e-111	46.875	XP_017969892
		PITA_34404	uncharacterized protein LOC100191513 [Zea mays]	631.328	412	0	73.0077	NP_001130417
		PITA_34641	heavy metal-associated isoprenylated plant protein 23 [Elaeis guineensis]	179.104	149	1.85154e-56	57.7181	XP_010926254
		PITA_34779	cysteine-rich receptor-like protein kinase 25 [Nymphaea colorata]	339.347	487	3.02825e-109	41.4286	XP_031499974
		PITA_35028	cullin-1 isoform X1 [Selaginella moellendorffii]	989.949	638	0	77.7429	XP_024533980
		PITA_35089	PREDICTED: 2-methylene-furan-3-one reductase [Vitis vinifera]	381.333	307	8.47319e-131	65.0485	XP_010661585
		PITA_35496	WAT1-related protein At5g07050-like [Camellia sinensis]	413.305	370	4.31762e-141	59.824	XP_028115496
		PITA_36291	PREDICTED: TMV resistance protein N-like [Juglans regia]	254.218	627	1.15079e-69	32.2523	XP_018835477
		PITA_36325	benzyl alcohol O-benzoyltransferase [Jatropha curcas]	466.848	428	1.72319e-160	56.9767	XP_012070283

[truncated: 16 more sheets: (K)RLC-25_pila, (L)RLC-25_pita, (M)IFG_pita, (N)IFG_pita_f, (O)IFG_pila, (P)IFG_pila_f, (Q)RLC-17_pita, (R)RLC-17_pila, (S)RLC-2602pita, (T)RLC-2602pila, (U)RLC-930pita, (V)RLC-930pila, (W)App_pila, (X)AppPita, (Y)RLC-Ryx6_pita, (Z)RLC-RYX6fpita]
