# Supplementary material for: Comparative Study of Pine Reference Genomes Reveals Transposable Element Interconnected Gene Networks
Source: Genes (Basel). 2020 Oct 16;11(10):1216. doi: 10.3390/genes11101216 (PMC7602945; doi:10.3390/genes11101216)
Supplement: Supplementary file 1 [file genes-11-01216-s001.zip › MDPI_genes_893100_15oct20/Add_file_8_modif.xlsx]

## Sheet: Add file 8
Additional file 8. Genes containing only one repeat RLC-Daugava insertion in their introns.
P.lambertiana genes with only one repeat family RLC-Daugava	Description	blastx simmilarity parameters
		Max Score	Total score	e-value	% ID	gene bank nb.
BRS/miseq/c1395_g1_i1|m.9471	mitotic checkpoint protein BUB3.1 [Dendrobium catenatum]	371	371	3e-127	87.50%	XP_020687917.1
DCR/hiseq/c17122_g1_i1|m.59911	PRA1 family protein H isoform X1 [Amborella trichopoda]	242	242	4e-78	56.37%	XP_006855245.1
PILAhm_000586	serine/threonine-protein kinase SMG1-like isoform X2 [Hevea brasiliensis]	488	488	1e-147	42.53%	XP_021680750.1
PILAhm_000624	3-dehydrosphinganine reductase TSC10A isoform X1 [Citrus clementina]	416	416	1.54374e-144	67.33%	XP_015079753
PILAhm_000679	PREDICTED: zinc finger CCCH domain-containing protein 12 isoform X1 [Nelumbo nucifera]	275.018	275.018	2.17277e-87	53.3333	XP_021620512
PILAhm_000983	PREDICTED: protein PHOSPHATE STARVATION RESPONSE 1 isoform X2 [Nelumbo nucifera]	278.1	278.1	2.96063e-85	43.6145	XP_011623361
PILAhm_001228	ATP-dependent Clp protease proteolytic subunit 3, chloroplastic [Nymphaea colorata]	369.777	369.777	7.39832e-126	75	XP_031501113
PILAhm_001388	protein POLLEN DEFECTIVE IN GUIDANCE 1 [Amborella trichopoda]	528.094	528.094	8.19265e-178	71.3092	XP_006651750
PILAhm_001475	26S proteasome regulatory subunit S10B homolog B-like [Momordica charantia]	764.992	764.992	0	96.144	XP_031489268
PILAhm_001639	vacuolar protein sorting-associated protein 8 homolog isoform X1 [Nymphaea colorata]	904.82	904.82	0	50.9906	XP_031498963
PILAhm_001682	PREDICTED: histone-lysine N-methyltransferase ATX5-like [Nelumbo nucifera]	939.488	939.488	0	57.3156	XP_010267648
PILAhm_002009	PREDICTED: uncharacterized protein LOC104588727 isoform X1 [Nelumbo nucifera]	522.316	522.316	7.10689e-155	50	XP_019072103
PILAhq_001811	pre-mRNA-splicing factor 38 [Sesamum indicum]	147	147	5e-40	69.84%	XP_011087450.1
PILAhq_002939	eukaryotic translation initiation factor 5B [Amborella trichopoda]	297.745	297.745	5.15275e-97	78.1915	XP_011629155
PILAhq_006560	inactive poly [ADP-ribose] polymerase RCD1 isoform X3 [Amborella trichopoda]	143	143	2e-36	40.30%	XP_020528955.1
PILAhq_024330	uncharacterized protein LOC18446846 [Amborella trichopoda]	655.21	655.21	0	66.6667	XP_011627997
PILAhq_040311	putative DNA helicase INO80 [Prunus persica]	228	228	1e-66	57.30%	XP_020426445.1
PILAhq_068807	protein cornichon homolog 4 [Dendrobium catenatum]	98.2	98.2	1e-23	66.13%	XP_020683768.1
PILAhq_070888	IST1-like protein [Vigna radiata var. radiata]	184	184	9e-47	54.38%	XP_014505983.1
S/hiseq/c46957_g1_i1|m.584381	DExH-box ATP-dependent RNA helicase DExH18, mitochondrial isoform X1 [Abrus precatorius]	56	56	1e-05	35.87%	XP_027358139.1				STRING build gene network from recognized gene names (ref. Arabidopsis thaliana) from P.lambertiana genes containing repeats of single RLC-Daugavafamily. Edges connect genes that are coexpressed, found interacting and mentioned together in other publications.
SDN/miseq/c41384_g1_i1|m.614391	methyl-CpG-binding domain protein 4-like protein [Quercus suber]	202	202	2e-62	56.44%	XP_023898843.1
Wound/hiseq/c51545_g1_i2|m.143701	probable acyl-activating enzyme 1, peroxisomal [Populus trichocarpa]	256	256	2e-79	58.50%	XP_024450251.1
PILAhm_002026	glucose-6-phosphate isomerase, cytosolic [Arachis ipaensis]	940.643	940.643	0	78.3929	XP_016180231
P.taeda genes with only one repeat family RLC-Daugava	Description	blastx simmilarity parameters
		Max Score	Total score	query coverage	e-value	% ID	gene bank nb.
PITA_00074	proteasome subunit beta type-1 [Amborella trichopoda]	412	412	0.99	7e-145	82.10%	XP_006856911.1
PITA_00165	serine/arginine-rich splicing factor SC35-like isoform X2 [Papaver somniferum]	204	204	0.42	6e-62	88.79%	XP_026391269.1
PITA_00317	cysteine protease ATG4-like [Papaver somniferum]	486	486	0.89	1e-165	66.06%	XP_026424102.1
PITA_00343	cysteine protease ATG4-like [Papaver somniferum]	486	486	0.89	1e-165	66.06%	XP_026424102.1
PITA_04853	unknown
PITA_05636	cathepsin B-like protease 2 [Malus domestica]	423	423	0.94	3e-145	62.61%	XP_008343231.1
PITA_12510	zinc finger CCCH domain-containing protein 56 [Selaginella moellendorffii]	135	135	0.35	2e-33	49.31%	XP_002973974.2
