# Supplementary material for: Comparative Study of Pine Reference Genomes Reveals Transposable Element Interconnected Gene Networks
Source: Genes (Basel). 2020 Oct 16;11(10):1216. doi: 10.3390/genes11101216 (PMC7602945; doi:10.3390/genes11101216)
Supplement: Supplementary file 1 [file genes-11-01216-s001.zip › MDPI_genes_893100_15oct20/Add_file_9_modif.xlsx]

## Sheet: Add file 9
Additional file 9. Nucleotide composition (GC content) of analysed TEs and TE-derived repeats.
Name	length	A	T	C	G	GC content	AT content
PtRYX_155_6505_6789	284	74	55	62	93	54.5775	45.4225
PtRLC_617_D_11930_12214	284	64	72	67	81	52.1127	47.8873
PtRLX_2876	265	72	60	45	88	50.1887	49.8113
RLG-Appalachian_I	4572	1295	1054	1164	1059	48.622	51.378
Silava_PTa_I	5795	1367	1702	1566	1160	47.0406	52.9594
Copia-31_PIT_LTR	222	78	40	48	56	46.8468	53.1532
Gypsy-8_PAb_LTR	1600	403	449	285	463	46.75	53.25
LTR_140	641	147	196	202	96	46.4899	53.5101
Copia-29_623	485	152	108	140	85	46.3918	53.6082
R4	7923	1853	2395	1943	1732	46.3839	53.6161
Gypsy-67_PIT_LTR	302	81	81	66	74	46.3576	53.6424
PtRLX_3184	264	86	56	62	60	46.2121	53.7879
PtRLC-817_13141_13632	491	104	166	84	137	45.0102	54.9898
PtRLC-3_7964_8474	510	181	100	146	83	44.902	55.098
RLC-Pineywoods_B_4744_5387	643	206	149	173	115	44.79	55.21
Gypsy-8_PAb_I	6054	1956	1417	1078	1603	44.2848	55.7152
PtRLG-945_8200_8448	248	72	67	41	68	43.9516	56.0484
PtRYX-97_1511_2017	506	169	115	90	132	43.8735	56.1265
PtRXX-3236_2286_2441	155	51	36	26	42	43.871	56.129
RLG-Angelina-I	12958	3787	3489	3025	2657	43.8494	56.1506
R4-LTR	617	89	258	139	131	43.7601	56.2399
PtRLG-724_3685_3937	252	86	56	65	45	43.6508	56.3492
RLC-17_PTa _I	6020	1780	1610	1024	1594	43.4884	56.3123
RLC-Pineywoods-LTR	514	131	160	92	131	43.3852	56.6148
PtRLX-2789	501	132	152	132	85	43.3134	56.6866
PtTalladega_I	13368	3301	4284	2912	2871	43.26	56.74
Copia-29_PAb_LTR	481	101	170	83	125	43.2432	56.341
RLG-Conagree-I	13428	3575	4051	2956	2846	43.2082	56.7918
PtRXX-4292	408	100	132	105	71	43.1373	56.8627
PtDTX-150_1013_1493	480	136	137	122	85	43.125	56.875
PtRLC-860	536	158	139	89	142	43.097	55.4104
Copia-31_PAb_LTR	745	194	230	112	209	43.0872	56.9128
2751-LTR2	200	80	34	44	42	43	57
RLC-17_PAb_I	3666	1133	958	610	965	42.9624	57.0376
RLC-Daugava	6885	2112	1822	1129	1821	42.8468	57.1387
2751_fl_RE1	2350	580	765	523	482	42.766	57.234
LTR_1a_PTa_LTR	1034	292	300	207	235	42.7466	57.2534
RLC-987, 5302bp	5302	1497	1543	1167	1095	42.6631	57.3369
PtRXX_2551_7018_7147	129	42	32	27	28	42.6357	57.3643
MITE-Plater-PITA	259	75	74	46	64	42.471	57.529
PtOuachita_I	13509	3677	4100	2955	2777	42.431	57.569
PtRLX_2461_2	660	199	182	122	157	42.2727	57.7273
MITE-700	526	132	172	76	146	42.2053	57.7947
PtRLX_2798	628	164	199	152	113	42.1975	57.8025
RLG-Angelina-LTR	1017	278	313	196	230	41.8879	58.1121
Silava_PTa_LTR	948	280	273	161	234	41.6667	58.3333
PtRLX-2461	653	177	204	110	162	41.6539	58.3461
Copia-29_PAb_I	4229	1336	1131	654	1106	41.6174	58.3353
RLG-Bastroop-I	13419	3741	4104	2935	2639	41.5381	58.4619
478_newfl	5544	1720	1531	919	1374	41.36	58.64
PtRXX3321_1127_1384	257	75	76	60	46	41.2451	58.7549
PtOzark_I	13432	4389	3504	2965	2574	41.2373	58.7627
PtRLX_3423_I	253	80	68	41	63	41.1067	58.498
RLG-Conagree-LTR	1061	277	348	197	239	41.0933	58.9067
RLG-893	10526	3559	2650	1926	2391	41.0127	58.9873
Gypsy-78_PAb_LTR	949	272	288	190	199	40.9905	59.0095
PtDTX-72	315	78	98	60	69	40.9524	55.873
PtRXX-1672	263	89	67	51	56	40.6844	59.3156
RLC-478	1040	276	341	173	250	40.6731	59.3269
PtTalladega_LTR	1013	243	359	181	230	40.5726	59.4274
PtDTX184_4236_5056	820	245	243	158	174	40.4878	59.5122
RLC-25_LTR	433	110	148	77	98	40.4157	59.5843
PtRLX_3902_2	803	239	240	181	143	40.3487	59.6513
RLC-Pineywoods-I	4225	1418	1106	634	1067	40.2604	59.7396
DTX-Irbe	1978	594	590	337	457	40.1416	59.8584
Copia-25_PAb_I	5301	1502	1669	1111	1016	40.1245	59.8189
PtRLC_565_53015935	634	233	148	97	156	39.9054	60.0946
RLG-893-LTR	317	99	92	60	66	39.7476	60.2524
PtCumberland_LTR	1530	414	509	236	371	39.6732	60.3268
RLX-987-2	328	123	75	56	74	39.6341	60.3659
RLC-Cumberland-I	5891	1981	1579	1009	1322	39.5688	60.4312
TY1_PE	1663	547	466	268	382	39.086	60.914
RC1_6	3367	1152	891	525	789	39.0258	60.6772
RLC-RYX6	3367	1152	891	525	789	39.0258	60.6772
PtRYX_133_12243_12692	449	113	161	73	102	38.9755	61.0245
PtDHX_35_11009_11153	144	53	35	27	29	38.8889	61.1111
PtRLX_1813_4073_4415	342	77	132	86	47	38.8889	61.1111
RLG-893-LTR	2834	1000	732	509	593	38.885	61.115
RLC-987-LTR	430	97	166	97	70	38.8372	61.1628
PtRLC_591_1410_1640	230	79	62	36	53	38.6957	61.3043
MITE-930	171	52	53	38	28	38.5965	61.4035
PtRLX_11_D_5833_6259	425	141	120	93	71	38.5882	61.4118
PtRLX_2504	966	280	314	194	178	38.5093	61.4907
PtRLC_617	1629	621	382	309	317	38.4285	61.5715
RLG-IFG_7a_PTa_I	3660	1205	1050	656	749	38.388	61.612
PtRLC_621	705	216	220	163	106	38.156	61.844
MITE-Plater_PILA	265	80	84	50	51	38.1132	61.8868
PtRLG-933	357	106	115	57	79	38.0952	61.9048
PtRLX-2461_1	360	106	117	63	74	38.0556	61.9444
PtRYX-203_6208_6550	342	114	98	59	71	38.0117	61.9883
PtRLC-616	590	177	189	95	129	37.9661	62.0339
2751-LTR1	307	66	126	64	51	37.4593	62.5407
PtRLC-16-LTR2	593	179	192	116	106	37.4368	62.5632
Copia-16_PAb_I	4823	1766	1265	760	1032	37.1553	62.8447
Copia-17_PTa_LTR	899	280	285	127	207	37.1524	62.8476
Copia-16_PAb_LTR	370	81	152	75	62	37.027	62.973
RLC-930	5940	2085	1656	889	1310	37.0202	62.9798
RLC-2602	5768	1891	1742	1023	1111	36.9972	62.9854
Gypsy_67_PAb_LTR	168	62	44	24	38	36.9048	63.0952
Gypsy_76_PAb_LTR	346	95	124	59	68	36.7052	63.2948
PtRLX_3423_G	334	77	135	62	59	36.2275	63.4731
PtRLX_3902	152	55	42	33	22	36.1842	63.8158
PtRLX_2989_10729_11147	418	176	91	85	66	36.1244	63.8756
PtRLC_690_B_5568_5743	175	64	48	27	36	36	64
PtRLX_3423_L	423	99	169	85	67	35.9338	63.357
PtRLC_601	376	99	142	60	75	35.9043	64.0957
PtRLC_346_L_5703_5888	185	50	69	37	29	35.6757	64.3243
PtRLG_476	292	110	78	55	49	35.6164	64.3836
PtRLG_501_LTR3	381	110	136	77	58	35.4331	64.5669
PtRXX_4092_1013_1149	136	50	38	19	29	35.2941	64.7059
PtRLC_617_10695_10939	244	60	98	31	55	35.2459	64.7541
PtRXX_2933	644	214	203	89	137	35.0932	64.7516
RLG-IFG7-LTR	331	79	136	59	57	35.0453	64.9547
RLC-478-LTR	253	70	95	35	53	34.7826	65.2174
PtRLX_3423_B	127	33	49	15	29	34.6457	64.5669
Copia_17_PAb_LTR	1045	328	355	139	223	34.6411	65.3589
PtRLC-16-LTR3	789	258	258	153	120	34.6008	65.3992
PtRLC_688	356	116	117	43	80	34.5506	65.4494
RLG-Appalachian-LTR	565	152	218	96	99	34.5133	65.4867
PtRLC_346	283	80	95	40	57	34.2756	61.8375
RLC1-6-LTR	416	142	133	49	92	33.8942	66.1058
RLC-Daugava-LTR	1388	528	391	178	291	33.7896	66.2104
PtRLX_3104	270	81	99	56	34	33.3333	66.6667
PtRLC_822	192	67	62	38	25	32.8125	67.1875
PtRLG_445	156	61	44	26	25	32.6923	67.3077
PtRLX_3298	144	55	41	18	29	32.6389	66.6667
PtRLG_501_LTR1	269	84	99	50	36	31.9703	68.0297
PtRLC-16-LTR1	280	93	99	56	32	31.4286	68.5714
PtRLC_824	163	52	60	24	27	31.2883	68.7117
RLC-2602-LTR	160	64	47	19	30	30.625	69.375
PtRXX_27	164	59	56	33	16	29.878	70.122
PtRLX_90	164	39	77	22	26	29.2683	70.7317
PtRLX_3719	172	48	74	21	29	29.0698	70.9302
PtRXX_2423_9960_10204	244	104	72	36	32	27.8689	72.1311
PtRLG_501_LTR2	136	50	52	22	12	25	75
PtRLC_692	224	81	90	37	16	23.6607	76.3393
